# Supplementary material for: Genomic landscape and actionable mutations of brain metastases derived from non–small cell lung cancer: A systematic review
Source: Neurooncol Adv. 2023 Nov 24;5(1):vdad145. doi: 10.1093/noajnl/vdad145 (PMC10734675; doi:10.1093/noajnl/vdad145)
Supplement: vdad145_suppl_Supplementary_Data [file vdad145_suppl_supplementary_data.xlsx]

## Sheet: Individual data
																Brain metastasis alterations
Study	Country	Patient ID	Age	Sex	Ethnicity	Never/Ever smoker	Pack/years	NSCLC Type	Age of Lung Cancer Diagnosis (years)	Time to Brain Metastasis (Months)	Overall Survival (Months)	Age at Death	Sample Type	Matched Lung Cancer to Brain Metastasis?	Sequencing Method	TP53	EGFR	KRAS	CDKN2A	PIK3CA	MYC	STK11	CDKN2B	TERT	KEAP1	PD-L1	CTNNB1	MCL1	NKX2-1	RB1	ERBB2	LRP1B	PTEN	MDM2	MET	RICTOR	ATM	CCND1	FAT1	ALK	ZNF217	ARID1A	NF1	SMARCA4	TSC2	BRCA2	SMAD4	ATRX	CDK4
Balak, M. N.	USA	Case 8	72	F	Asian	Never smoker	NA	Lung adenocarcinoma	NA	NA	NA	NA	NA	Yes	PCR-RFLP		L858R and D761Y missense mutation, no T790M
Brastianos, P. K.	USA	0031-MT	NA	F	NA	Ever smoker	NA	Lung adenocarcinoma	50.9	-2.4	9.6	51.7	Fresh frozen or FFPE	Yes	Whole genome sequencing	No mutation	Amplification	Missense (COSMIC)		Missense (COSMIC)	Missense mutation and amplification																										No mutation
Brastianos, P. K.	USA	0034-MT	NA	M	NA	Ever smoker	NA	Lung adenocarcinoma	62	15.6	NA	NA	Fresh frozen or FFPE	Yes	Whole genome sequencing	No mutation	Amplification				High level amplification													Missense mutation and amplification			Nonsense mutation	Amplification						Missense mutation		No mutation	No mutation
Brastianos, P. K.	USA	0042-MT	NA	F	NA	Ever smoker	NA	Lung adenocarcinoma	79.6	22.8	31.2	82.2	Fresh frozen or FFPE	Yes	Whole genome sequencing			Missense (COSMIC)																										No mutation
Brastianos, P. K.	USA	0067-MT	NA	F	NA	Ever smoker	NA	Lung adenocarcinoma	71.5	60	69.6	77.3	Fresh frozen or FFPE	Yes	Whole genome sequencing	No mutation	Missense/High-level amplification		Missense		Amplification							Amplification			Amplification							Amplification									No mutation
Brastianos, P. K.	USA	0071-MT	NA	M	NA	Ever smoker	NA	Lung adenocarcinoma	59.6	0	1.2	59.7	Fresh frozen or FFPE	Yes	Whole genome sequencing	Missense (COSMIC) mutation					No mutation																						Nonsense				No mutation
Brastianos, P. K.	USA	0086-MT	NA	M	NA	Ever smoker	NA	Lung adenocarcinoma	52	-1.2	16.8	53.4	Fresh frozen or FFPE	Yes	Whole genome sequencing			Missense (COSMIC)
Brastianos, P. K.	USA	0091-MT	NA	F	NA	Ever smoker	NA	Lung adenocarcinoma	59.2	7.2	12	60.2	Fresh frozen or FFPE	Yes	Whole genome sequencing	Missense (COSMIC) mutation and nonsense mutation		Missense (COSMIC)	Homozygous deletion		No mutation	Frameshift																									No mutation
Brastianos, P. K.	USA	0098-MT	NA	M	NA	Ever smoker	NA	Lung adenocarcinoma	53.8	2.4	28.8	56.2	Fresh frozen or FFPE	Yes	Whole genome sequencing	No mutation					High level amplification																										Homozygous deletion
Brastianos, P. K.	USA	0103-MT	NA	F	NA	Ever smoker	NA	Lung adenocarcinoma	65.1	-3.6	10.8	66	Fresh frozen or FFPE	Yes	Whole genome sequencing	No mutation		Missense (COSMIC)	Missense		No mutation																										Nonsense mutation		High-level amplification
Brastianos, P. K.	USA	0104-MT	NA	F	NA	Ever smoker	NA	Lung adenocarcinoma	60.1	-2.4	12	61.1	Fresh frozen or FFPE	Yes	Whole genome sequencing	No mutation					No mutation																							No mutation			Missense mutation
Brastianos, P. K.	USA	0114-MT	NA	F	NA	Ever smoker	NA	Lung adenocarcinoma	53	19.2	21.6	54.8	Fresh frozen or FFPE	Yes	Whole genome sequencing	Missense (COSMIC) mutation		Missense (COSMIC)	Homozygous deletion		No mutation																										No mutation
Brastianos, P. K.	USA	0115-MT	NA	F	NA	Ever smoker	NA	Lung adenocarcinoma	61	27.6	50.4	65.2	Fresh frozen or FFPE	Yes	Whole genome sequencing	No mutation	Amplification	Missense (COSMIC)	Homozygous deletion		No mutation							Amplification									Frameshift mutation									No mutation	No mutation
Brastianos, P. K.	USA	0119-MT	NA	F	NA	Never smoker	NA	Lung adenocarcinoma	40.5	36	62.4	45.7	Fresh frozen or FFPE	Yes	Whole genome sequencing	Nonsense mutation					No mutation																										No mutation
Brastianos, P. K.	USA	0151-MT	NA	F	NA	Ever smoker	NA	Lung adenocarcinoma	41.5	-1.2	14.4	42.7	Fresh frozen or FFPE	Yes	Whole genome sequencing			Missense (COSMIC)				Homozygous deletion
Brastianos, P. K.	USA	0160-MT	NA	F	NA	Ever smoker	NA	Lung adenocarcinoma	63.3	-6	9.6	64.1	Fresh frozen or FFPE	Yes	Whole genome sequencing	No mutation		Missense (COSMIC)/Amplification	Homozygous deletion		High level amplification										Amplification				Amplification												No mutation
Brastianos, P. K.	USA	0161-MT	NA	F	NA	Ever smoker	NA	Lung adenocarcinoma	73.3	-1.2	13.2	74.4	Fresh frozen or FFPE	Yes	Whole genome sequencing			Missense (COSMIC)										Amplification						No mutation
Brastianos, P. K.	USA	0199-MT	NA	F	NA	Ever smoker	NA	Lung adenocarcinoma	68.9	1.2	2.4	69.1	Fresh frozen or FFPE	Yes	Whole genome sequencing	No mutation		Missense (COSMIC)			High level amplification							High-level amplification																Homozygous deletion			No mutation
Brastianos, P. K.	USA	0201-MT	NA	M	NA	Ever smoker	NA	Lung adenocarcinoma	66.6	4.8	9.6	67.4	Fresh frozen or FFPE	Yes	Whole genome sequencing			Missense (COSMIC)		Missense (COSMIC)										Missense
Brastianos, P. K.	USA	0227-MT	NA	M	NA	Ever smoker	NA	Lung adenocarcinoma	71.3	3.6	12	72.3	Fresh frozen or FFPE	Yes	Whole genome sequencing	Missense (COSMIC) mutation					No mutation														Amplification												No mutation
Brastianos, P. K.	USA	0241-MT	NA	M	NA	Ever smoker	NA	Lung adenocarcinoma	69.4	0	8.4	70.1	Fresh frozen or FFPE	Yes	Whole genome sequencing	No mutation			Homozygous deletion		No mutation						No mutation																				No mutation
Brastianos, P. K.	USA	0242-MT	NA	F	NA	Never smoker	NA	Lung adenocarcinoma	57.4	-2.4	2.4	57.6	Fresh frozen or FFPE	Yes	Whole genome sequencing
Brastianos, P. K.	USA	0251-MT	NA	M	NA	Ever smoker	NA	Lung adenocarcinoma	66	32.4	46.8	69.9	Fresh frozen or FFPE	Yes	Whole genome sequencing	No mutation		Missense (COSMIC)			High level amplification							High-level amplification			Amplification			No mutation	High-level amplification			High-level amplification									No mutation
Brastianos, P. K.	USA	0261-MT	NA	F	NA	Ever smoker	NA	Lung adenocarcinoma	65.9	-2.4	25.2	68	Fresh frozen or FFPE	Yes	Whole genome sequencing		Missense (COSMIC)/High-level amplification		Homozygous deletion									High-level amplification						No mutation				Amplification
Brastianos, P. K.	USA	0262-MT	NA	F	NA	Ever smoker	NA	Lung adenocarcinoma	60.4	-1.2	NA	NA	Fresh frozen or FFPE	Yes	Whole genome sequencing																			High level amplification															High-level amplification
Brastianos, P. K.	USA	0263-MT	NA	F	NA	Ever smoker	NA	Lung adenocarcinoma	56.2	10.8	NA	NA	Fresh frozen or FFPE	Yes	Whole genome sequencing			Missense (COSMIC)	Homozygous deletion
Brastianos, P. K.	USA	0321-MT	NA	M	NA	Ever smoker	NA	Lung adenocarcinoma	57.4	13.2	27.6	59.7	Fresh frozen or FFPE	Yes	Whole genome sequencing	Missense (COSMIC) mutation x2					No mutation	Frameshift												High level amplification										Missense mutation			No mutation
Brastianos, P. K.	USA	0324-MT	NA	F	NA	Never smoker	NA	Lung adenocarcinoma	57.5	43.2	110.4	66.7	Fresh frozen or FFPE	Yes	Whole genome sequencing	Nonsense mutation					No mutation																										No mutation
Brastianos, P. K.	USA	0333-MT	NA	F	NA	Ever smoker	NA	Lung adenocarcinoma	59.6	21.6	NA	NA	Fresh frozen or FFPE	Yes	Whole genome sequencing	Missense (COSMIC) mutation		Missense (COSMIC)			No mutation																	Amplification									No mutation
Brastianos, P. K.	USA	0337-MT	NA	F	NA	Ever smoker	NA	Lung adenocarcinoma	57.5	-6	NA	NA	Fresh frozen or FFPE	Yes	Whole genome sequencing			Missense (COSMIC)		Missense (COSMIC)								Amplification
Brastianos, P. K.	USA	0344-MT	NA	M	NA	Ever smoker	NA	Lung squamous carcinoma	67.9	6	12	68.9	Fresh frozen or FFPE	Yes	Whole genome sequencing	Missense (COSMIC) mutation			Missense		No mutation						Missense (COSMIC) mutation						Frameshift mutation				Missense mutation						Nonsense			No mutation	No mutation
Brastianos, P. K.	USA	0347-MT	NA	M	NA	Ever smoker	NA	Lung squamous carcinoma	66.8	-2.4	24	68.8	Fresh frozen or FFPE	Yes	Whole genome sequencing	Frameshift mutation					No mutation												Homozygous deletion														No mutation
Brastianos, P. K.	USA	0349-MT	NA	F	NA	Ever smoker	NA	Lung squamous carcinoma	62.6	43.2	50.4	66.8	Fresh frozen or FFPE	Yes	Whole genome sequencing	Missense (COSMIC) mutation x2					No mutation																										No mutation
Brastianos, P. K.	USA	0405-MT	NA	F	NA	Ever smoker	NA	Lung squamous carcinoma	65	8.4	10.8	65.9	Fresh frozen or FFPE	Yes	Whole genome sequencing				Homozygous deletion
Calles, A.	USA	NA	NA	NA	NA	NA	NA	NA	NA	NA	NA	NA	FFPE	No	Next generation sequencing			G12C
Chai, R. C.	China	Lung_13	56	F	NA	NA	NA	Lung adenocarcinoma	56	NA	NA	NA	FFPE	No	PCR and Sanger sequening		T790M, exon19 deletion, amplification, exon skipping
Cheok, S.	USA	LUNG1	65	M	NA	NA	NA	NA	NA	NA	NA	NA	Fresh biopsy	Yes	50-gene Ion AmpliSeq Cancer Hotspot Panel v2 or a 161-gene Oncomine Comprehensive Assay v3			G12F
Cheok, S.	USA	LUNG2	51	M	NA	NA	NA	NA	NA	NA	NA	NA	Fresh biopsy	Yes	50-gene Ion AmpliSeq Cancer Hotspot Panel v2 or a 161-gene Oncomine Comprehensive Assay v4	R158L
Cheok, S.	USA	LUNG6	86	F	NA	NA	NA	NA	NA	NA	NA	NA	Fresh biopsy	Yes	50-gene Ion AmpliSeq Cancer Hotspot Panel v2 or a 161-gene Oncomine Comprehensive Assay v5		L747_T751 deletion
Clay, T. D.	NA	1	83	F	NA	Ever smoker	NA	Lung adenocarcinoma	83	NA	NA	NA	FFPE	No	High resolution melting analysis		L747_T751 deletion
Clay, T. D.	NA	10	55	M	NA	Never smoker	NA	Lung adenocarcinoma	55	NA	NA	NA	FFPE	No	High resolution melting analysis		E709_T710 deletion
De Martino, L.	Italy	NA	10	F	NA	Never smoker	NA	Lung adenocarcinoma	10	0	23	11.9167	FFPE	No	Immunohistochemistry, next generation sequencing		No mutation																				Mutated			No rearrangements
Facchinetti, F.	Italy	Case report 1	54	F	NA	Never smoker	NA	Lung adenocarcinoma	54	0	NA	Alive	NA	No	Molecular analyses, IHC, next generation sequencing, FISH		No mutation	No mutation																						No rearrangements
Fu, Z.	China	NA	38	F	NA	NA	NA	Large cell neuroendocrine carcinoma	38	0	10	Alive	Fresh tissue	No	Immunohistochemistry and Next generation sequencing																									ALK-EML4 fusion
Fukumura, K.	USA	15	60	M	NA	Ever smoker	NA	Squamous cell carcinoma	59	13.3479	0.5	Alive	Frozen tissue	Yes	Whole-exome sequencing	No mutation	No mutation	No mutation		No mutation	No mutation									No mutation	No mutation	Missense	No mutation				No mutation	No mutation	No mutation				Nonsense		Missense
Fukumura, K.	USA	16	48	M	NA	Ever smoker	NA	Lung adenocarcinoma	45	37.2164	16.1	Alive	Frozen tissue	Yes	Whole-exome sequencing	Frameshift	No mutation	No mutation		Missense	No mutation									No mutation	No mutation	Missense	Missense				No mutation	No mutation	Missense				No mutation		No mutation
Fukumura, K.	USA	18	70	F	NA	Ever smoker	NA	Lung adenocarcinoma	68	25.5452	12.3	Alive	Frozen tissue	Yes	Whole-exome sequencing	Nonsense	No mutation	No mutation		No mutation	No mutation									No mutation	No mutation	Nonsense	No mutation				Missense	Amplification	Missense				No mutation		No mutation
Fukumura, K.	USA	19	67	M	NA	Ever smoker	NA	Lung adenocarcinoma	63	47.5068	12.3	Alive	Frozen tissue	Yes	Whole-exome sequencing	Nonsense	No mutation	No mutation		No mutation	No mutation									Deletion	No mutation	No mutation	No mutation				Missense	No mutation	No mutation				No mutation		No mutation
Fukumura, K.	USA	20	60	M	NA	Never smoker	NA	Squamous carcinoma	55	60.0658	9.5	Alive	Frozen tissue	Yes	Whole-exome sequencing	Nonsense	Amplification	No mutation		No mutation	No mutation									Deletion and Frameshift	No mutation	Missense	No mutation				No mutation	No mutation	Nonsense				No mutation		Nonsense
Fukumura, K.	USA	21	51	F	NA	Ever smoker	NA	Squamous cell carcinoma	48	39.9781	61.1	Alive	Frozen tissue	Yes	Whole-exome sequencing	Nonsense	Amplification	No mutation		No mutation	No mutation									No mutation	No mutation	Missense	No mutation				No mutation	No mutation	No mutation				No mutation		Deletion
Fukumura, K.	USA	22	63	F	NA	Ever smoker	NA	Squamous cell carcinoma	61	22.7507	0.3	Alive	Frozen tissue	Yes	Whole-exome sequencing	Missense	Amplification	Missense and Amplification		No mutation	No mutation									Deletion	No mutation	No mutation	No mutation				No mutation	Amplification	No mutation				No mutation		No mutation
Fukumura, K.	USA	23	69	M	NA	Ever smoker	NA	Lung adenocarcinoma	68	9.10685	3.5	Alive	Frozen tissue	Yes	Whole-exome sequencing	Missense	No mutation	Missense		No mutation	No mutation									No mutation	No mutation	No mutation	No mutation				No mutation	No mutation	Missense				No mutation		No mutation
Fukumura, K.	USA	24	60	M	NA	Ever smoker	NA	Lung adenocarcinoma	56	44.9096	30.5	Alive	Frozen tissue	Yes	Whole-exome sequencing	Missense	Amplification and Inframe indel	No mutation		No mutation	No mutation									No mutation	No mutation	No mutation	No mutation				No mutation	No mutation	No mutation				No mutation		No mutation
Fukumura, K.	USA	25	57	F	NA	Ever smoker	NA	Lung adenocarcinoma	56	9.0411	43.6	Alive	Frozen tissue	Yes	Whole-exome sequencing	Missense	No mutation	No mutation		No mutation	No mutation									No mutation	No mutation	Missense	No mutation				No mutation	Amplification	No mutation				No mutation		No mutation
Fukumura, K.	USA	26	62	F	NA	Ever smoker	NA	Lung adenocarcinoma	59	39.3205	4.8	Alive	Frozen tissue	Yes	Whole-exome sequencing	Missense	No mutation	No mutation		No mutation	No mutation									No mutation	No mutation	Missense	No mutation				No mutation	No mutation	No mutation				No mutation		No mutation
Fukumura, K.	USA	27	56	F	NA	Ever smoker	NA	Lung adenocarcinoma	55	6.83836	5.5	Alive	Frozen tissue	Yes	Whole-exome sequencing	No mutation	No mutation	Missense		No mutation	No mutation									Missense	No mutation	Missense	No mutation				Missense	No mutation	Synonymous				No mutation		No mutation
Fukumura, K.	USA	28	78	M	NA	Ever smoker	NA	Lung adenocarcinoma	77	8.08767	0.7	Alive	Frozen tissue	Yes	Whole-exome sequencing	No mutation	No mutation	Missense		No mutation	No mutation									No mutation	No mutation	No mutation	No mutation				No mutation	No mutation	No mutation				No mutation		No mutation
Gautschi, O.		NA	56	F	NA	Never smoker	NA	NA	NA	NA	NA	NA	NA	Yes	NA		L858R mutation and exon 21 insertion
Gow, C. H.	Taiwan	2	Median: 61	F=27 (40%) M=40 (60%)	NA	Never: 41 (61%) Ever:26 (39%)	NA	Lung adenocarcinoma	NA	NA	NA	NA	FFPE	Yes	Direct sequencing		Del L747-P753, insS
Gow, C. H.	Taiwan	5			NA		NA	Lung adenocarcinoma	NA	NA	NA	NA	FFPE	Yes	Direct sequencing		L858R
Gow, C. H.	Taiwan	6			NA		NA	Lung adenocarcinoma	NA	NA	NA	NA	FFPE	Yes	Direct sequencing		L858R
Gow, C. H.	Taiwan	7			NA		NA	Lung adenocarcinoma	NA	NA	NA	NA	FFPE	Yes	Direct sequencing		L858R
Gow, C. H.	Taiwan	11			NA		NA	Lung adenocarcinoma	NA	NA	NA	NA	FFPE	Yes	Direct sequencing		No mutation
Gow, C. H.	Taiwan	19			NA		NA	Lung adenocarcinoma	NA	NA	NA	NA	FFPE	Yes	Direct sequencing		G719D, Del E746-A750
Gow, C. H.	Taiwan	20			NA		NA	Lung adenocarcinoma	NA	NA	NA	NA	FFPE	Yes	Direct sequencing		Del E746-A750
Gow, C. H.	Taiwan	21			NA		NA	Squamous cell carcinoma	NA	NA	NA	NA	FFPE	Yes	Direct sequencing		Del E746-A750
Gow, C. H.	Taiwan	22			NA		NA	Lung adenocarcinoma	NA	NA	NA	NA	FFPE	Yes	Direct sequencing		Del E746-A750
Gow, C. H.	Taiwan	24			NA		NA	Lung adenocarcinoma	NA	NA	NA	NA	FFPE	Yes	Direct sequencing		Del E746-A750
Gow, C. H.	Taiwan	27			NA		NA	Squamous cell carcinoma	NA	NA	NA	NA	FFPE	Yes	Direct sequencing		Del E746-T751, insV
Gow, C. H.	Taiwan	32			NA		NA	Lung adenocarcinoma	NA	NA	NA	NA	FFPE	Yes	Direct sequencing		L858R
Gow, C. H.	Taiwan	NA	48	F	NA	Never smoker	NA	Lung adenocarcinoma	48	23	9	Alive	Fresh tissue	Yes	Next generation sequencing, Sanger sequencing
Hadfield, M. J.	USA	NA	57	M	Caucasian	Ever smoker	40	NA	57	0	24	Alive	NA	Yes	Next generation sequencing		L858R and V834L mutation
Harada, G.	Brazil	NA	53	M	NA	Never smoker	NA	Lung adenocarcinoma	53	5.06301	6.53699	Alive	NA	Yes	NA		Exon 19 deletion
Hermans, B. C. M.	The Netherlands	G	34	F	NA	NA	NA	Large cell neuroendocrine carcinoma non-small cell like	NA	NA	>86	Alive	Formalin-fixed paraffin-embedded blocks	No	Next generation sequencing	Nonframeshift deletion						Stop gain			Stop gain and non-synonymous SNV					No mutation
Hermans, B. C. M.	The Netherlands	H	63	M	NA	NA	NA	Large cell neuroendocrine carcinoma non-small cell like	NA	NA	13	NA	Formalin-fixed paraffin-embedded blocks	No	Next generation sequencing	Non-synonymous SNV						No mutation			No mutation					No mutation
Illei, P. B.	USA	NA	38	M	NA	NA	NA	Lung adenocarcinoma	NA	NA	NA	NA	NA	No	Sanger and pyro sequencing		No mutation	No mutation
Ito, N.	Japan	NA	71	F	NA	NA	NA	Lung adenocarcinoma	71	NA	5	5		No	Next generation sequencing		G719S and T790M mutation
Jafri, S. H. R.	USA	NA	52	F	Hispanic	Ever smoker	12	Lung adenocarcinoma	52	0	7	Alive	NA	No	Next generation sequencing	R175H	L858R, H870R and increased copy number	No mutation	H83Y																					No rearrangment
Jiang, T.	China	BrM11	36	M	NA	Never smoker	NA	Lung adenocarcinoma	NA	NA	NA	NA	Fresh-frozen/formalin-fixed paraffin-embedded	Yes	Whole exome sequencing	No mutation	No mutation	No mutation												No mutation		No mutation										No mutation	No mutation			No mutation
Jiang, T.	China	BrM12	51	F	NA	Never smoker	NA	Lung adenocarcinoma	NA	NA	NA	NA	Formalin-fixed paraffin-embedded	Yes	Whole exome sequencing	Missense	Missense	No mutation												No mutation		No mutation										No mutation	No mutation			No mutation
Jiang, T.	China	BrM14	61	M	NA	Ever smoker	NA	Lung adenocarcinoma	NA	NA	NA	NA	Fresh-frozen/formalin-fixed paraffin-embedded	Yes	Whole exome sequencing	Missense	No mutation	Missense												No mutation		No mutation										No mutation	Frame shift insertion			No mutation
Jiang, T.	China	BrM15	47	F	NA	Never smoker	NA	Lung adenocarcinoma	NA	NA	NA	NA	Fresh-frozen/formalin-fixed paraffin-embedded	Yes	Whole exome sequencing	Missense	Missense	No mutation												No mutation		No mutation										No mutation	No mutation			No mutation
Jiang, T.	China	BrM31	46	F	NA	Never smoker	NA	Lung adenocarcinoma	NA	NA	NA	NA	Fresh-frozen/formalin-fixed paraffin-embedded	Yes	Whole exome sequencing	Missense	Inframe deletion	No mutation												No mutation		No mutation										No mutation	No mutation			No mutation
Jiang, T.	China	BrM32	53	M	NA	Ever smoker	NA	Lung adenocarcinoma	NA	NA	NA	NA	Fresh-frozen/formalin-fixed paraffin-embedded	Yes	Whole exome sequencing	No mutation	No mutation	No mutation												No mutation		No mutation										No mutation	No mutation			No mutation
Jiang, T.	China	BrM33	50	F	NA	Never smoker	NA	Lung adenocarcinoma	NA	NA	NA	NA	Formalin-fixed paraffin-embedded	Yes	Whole exome sequencing	No mutation	No mutation	No mutation												No mutation		No mutation										No mutation	No mutation			No mutation
Jiang, T.	China	BrM36	62	M	NA	Never smoker	NA	Lung adenocarcinoma	NA	NA	NA	NA	Formalin-fixed paraffin-embedded	Yes	Whole exome sequencing	No mutation	Missense	No mutation												No mutation		No mutation										No mutation	No mutation			No mutation
Jiang, T.	China	BrM37	46	F	NA	Never smoker	NA	Lung adenocarcinoma	NA	NA	NA	NA	Fresh-frozen/formalin-fixed paraffin-embedded	Yes	Whole exome sequencing	Nonsense	Missense	No mutation												No mutation		No mutation										No mutation	No mutation			No mutation
Jiang, T.	China	BrM39	54	M	NA	Ever smoker	NA	Lung adenocarcinoma	NA	NA	NA	NA	Fresh-frozen/formalin-fixed paraffin-embedded	Yes	Whole exome sequencing	No mutation	No mutation	No mutation												No mutation		No mutation										No mutation	No mutation			No mutation
Jiang, T.	China	BrM40	44	F	NA	Never smoker	NA	Lung adenocarcinoma	NA	NA	NA	NA	Formalin-fixed paraffin-embedded	Yes	Whole exome sequencing	Splice site	No mutation	Missense												No mutation		No mutation										No mutation	No mutation			No mutation
Jiang, T.	China	BrM91	NA	M	NA	Ever smoker	NA	Lung adenocarcinoma	NA	NA	NA	NA	NA	No	Whole exome sequencing	Nonsense mutation	Multi hit			No mutation																						No mutation			Missense
Jiang, T.	China	BrM93	NA	F	NA	Ever smoker	NA	Lung adenocarcinoma	NA	NA	NA	NA	NA	No	Whole exome sequencing	No mutation	Inframe deletion			Missense																						No mutation			No mutation
Jiang, T.	China	BrM94	NA	M	NA	Never smoker	NA	Lung adenocarcinoma	NA	NA	NA	NA	NA	No	Whole exome sequencing	Missense	Missense			No mutation																						Missense			No mutation
Jiang, T.	China	BrM95	NA	F	NA	Never smoker	NA	Lung adenocarcinoma	NA	NA	NA	NA	NA	No	Whole exome sequencing	Multi hit	Inframe deletion			No mutation																						No mutation			No mutation
Jiang, T.	China	BrM96	NA	M	NA	Never smoker	NA	Lung adenocarcinoma	NA	NA	NA	NA	NA	No	Whole exome sequencing	Missense	Missense mutation			No mutation																						No mutation			No mutation
Jiang, T.	China	BM34	47	F	NA	Never smoker	NA	Lung adenocarcinoma	NA	NA	NA	NA	Formalin-fixed paraffin-embedded	Yes	Whole exome sequencing	Missense	Missense
Jiang, T.	China	BM35	36	M	NA	Never smoker	NA	Lung adenocarcinoma	NA	NA	NA	NA	Formalin-fixed paraffin-embedded	Yes	Whole exome sequencing	No mutation	No mutation
Jiang, T.	China	BM38	61	M	NA	Ever smoker	NA	Lung adenocarcinoma	NA	NA	NA	NA	Fresh-frozen/formalin-fixed paraffin-embedded	Yes	Whole exome sequencing	Missense	No mutation
Jiang, T.	China	BM42	51	F	NA	Never smoker	NA	Lung adenocarcinoma	NA	NA	NA	NA	Fresh-frozen/formalin-fixed paraffin-embedded	Yes	Whole exome sequencing	Missense	Missense
Jiang, T.	China	BM43	65	M	NA	Never smoker	NA	Lung adenocarcinoma	NA	NA	NA	NA	Fresh-frozen/formalin-fixed paraffin-embedded	Yes	Whole exome sequencing	No mutation	No mutation
Jing, W.	China	NA	52	F	NA	Never smoker	NA	Lung adenocarcinoma	52	6	22	54	NA	Yes	Next generation sequencing		Exon 19 deletion
Kandioler, D.	Austria	NA	NA	NA	NA	NA	NA	Lung adenocarcinoma	NA	NA	NA	NA	NA	Yes	PCR	Mutation in exon 5
Kim, K. M.	Korea	NA	52	F	NA	Never smoker	NA	NA	NA	NA	NA	NA	NA	Yes	real-time PCR		No mutation
Kim, K. M.	Korea	NA	61	M	NA	NA	NA	NA	NA	NA	NA	NA	NA	Yes	real-time PCR		No mutation
Kim, K. M.	Korea	NA	36	F	NA	Never smoker	NA	NA	NA	NA	NA	NA	NA	Yes	real-time PCR		No mutation
Kim, K. M.	Korea	NA	67	F	NA	Never smoker	NA	NA	NA	NA	NA	NA	NA	Yes	real-time PCR		Mutation exon 21
Kim, K. M.	Korea	NA	55	F	NA	Never smoker	NA	NA	NA	NA	NA	NA	NA	Yes	real-time PCR		Mutation exon 19
Kim, K. M.	Korea	NA	65	F	NA	Never smoker	NA	NA	NA	NA	NA	NA	NA	Yes	real-time PCR		Mutation exon 21
Kim, K. M.	Korea	NA	72	M	NA	NA	NA	NA	NA	NA	NA	NA	NA	Yes	real-time PCR		No mutation
Kim, K. M.	Korea	NA	63	M	NA	NA	NA	NA	NA	NA	NA	NA	NA	Yes	real-time PCR		No mutation
Kim, K. M.	Korea	NA	46	M	NA	NA	NA	NA	NA	NA	NA	NA	NA	Yes	real-time PCR		Mutation exon 21
Kim, K. M.	Korea	NA	68	M	NA	NA	NA	NA	NA	NA	NA	NA	NA	Yes	real-time PCR		Mutation exon 19
Kim, K. M.	Korea	NA	73	M	NA	NA	NA	NA	NA	NA	NA	NA	NA	Yes	real-time PCR		No mutation
Kim, K. M.	Korea	NA	72	M	NA	NA	NA	NA	NA	NA	NA	NA	NA	Yes	real-time PCR		No mutation
Kim, K. M.	Korea	NA	50	F	NA	Never smoker	NA	NA	NA	NA	NA	NA	NA	Yes	real-time PCR		Mutation exon 19
Kim, K. M.	Korea	NA	63	M	NA	NA	NA	NA	NA	NA	NA	NA	NA	Yes	real-time PCR		No mutation
Kim, K. M.	Korea	NA	62	M	NA	NA	NA	NA	NA	NA	NA	NA	NA	Yes	real-time PCR		No mutation
Kim, K. M.	Korea	NA	57	M	NA	NA	NA	NA	NA	NA	NA	NA	NA	Yes	real-time PCR		Mutation exon 19
Kim, K. M.	Korea	NA	59	M	NA	NA	NA	NA	NA	NA	NA	NA	NA	Yes	real-time PCR		No mutation
Kim, K. M.	Korea	NA	61	M	NA	NA	NA	NA	NA	NA	NA	NA	NA	Yes	real-time PCR		Mutation exon 19
Kudo, Y.	USA	22	40-84 median: 61	17 male, 22 female	NA	35 ever, 4 never	NA	24 adenocarcinoma, 8 squamous cell carcinoma, 3 large cell carcinoma and 4 others	NA	NA	NA	NA	FFPE	Yes	CHPv2	Mutation different to primary	Mutation different to primary	No mutation	No mutation	No mutation		No mutation					Mutation			No mutation	No mutation		No mutation				No mutation										No mutation
Kudo, Y.	USA	50			NA		NA		NA	NA	NA	NA	FFPE	Yes	CHPv2	Mutation same as primary	No mutation	No mutation	Mutation same as primary	No mutation		No mutation					No mutation			No mutation	No mutation		No mutation				Mutation same as primary										No mutation
Kudo, Y.	USA	27			NA		NA		NA	NA	NA	NA	FFPE	Yes	CHPv2	Mutation same as primary	No mutation	No mutation	Mutation	No mutation		No mutation					No mutation			No mutation	No mutation		No mutation				Mutation										No mutation
Kudo, Y.	USA	1			NA		NA		NA	NA	NA	NA	FFPE	Yes	CHPv2	No mutation	No mutation	Mutation same as primary	No mutation	No mutation		Mutation same as primary					No mutation			Mutation same as primary	No mutation		No mutation				Mutation same as primary										No mutation
Kudo, Y.	USA	15			NA		NA		NA	NA	NA	NA	FFPE	Yes	CHPv2	Mutation same as primary	No mutation	No mutation	No mutation	No mutation		No mutation					No mutation			Mutation same as primary	No mutation		No mutation				No mutation										No mutation
Kudo, Y.	USA	48			NA		NA		NA	NA	NA	NA	FFPE	Yes	CHPv2	Mutation same as primary	No mutation	Mutation same as primary	No mutation	Mutation same as primary		No mutation					No mutation			No mutation	No mutation		No mutation				No mutation										No mutation
Kudo, Y.	USA	14			NA		NA		NA	NA	NA	NA	FFPE	Yes	CHPv2	Mutation same as primary	No mutation	No mutation	No mutation	No mutation		No mutation					No mutation			No mutation	No mutation		No mutation				No mutation										No mutation
Kudo, Y.	USA	21			NA		NA		NA	NA	NA	NA	FFPE	Yes	CHPv2	Mutation same as primary	Mutation same as primary	No mutation	No mutation	No mutation		No mutation					No mutation			No mutation	No mutation		No mutation				No mutation										No mutation
Kudo, Y.	USA	44			NA		NA		NA	NA	NA	NA	FFPE	Yes	CHPv2	No mutation	No mutation	No mutation	No mutation	No mutation		No mutation					Same mutation as primary			No mutation	No mutation		No mutation				No mutation										No mutation
Kudo, Y.	USA	55			NA		NA		NA	NA	NA	NA	FFPE	Yes	CHPv2	No mutation	No mutation	No mutation	No mutation	Mutation same as primary		No mutation					No mutation			No mutation	No mutation		Mutation same as primary				No mutation										No mutation
Kudo, Y.	USA	59			NA		NA		NA	NA	NA	NA	FFPE	Yes	CHPv2	No mutation	No mutation	Mutation same as primary	No mutation	No mutation		Mutation same as primary					No mutation			No mutation	No mutation		No mutation				No mutation										No mutation
Kudo, Y.	USA	6			NA		NA		NA	NA	NA	NA	FFPE	Yes	CHPv2	Mutation same as primary	No mutation	No mutation	No mutation	No mutation		No mutation					No mutation			No mutation	No mutation		No mutation				No mutation										No mutation
Kudo, Y.	USA	13			NA		NA		NA	NA	NA	NA	FFPE	Yes	CHPv2	Mutation same as primary	Mutation same as primary	No mutation	No mutation	No mutation		No mutation					No mutation			No mutation	No mutation		No mutation				No mutation										No mutation
Kudo, Y.	USA	18			NA		NA		NA	NA	NA	NA	FFPE	Yes	CHPv2	Mutation same as primary	No mutation	No mutation	No mutation	No mutation		No mutation					No mutation			No mutation	No mutation		No mutation				No mutation										Mutation same as primary
Kudo, Y.	USA	31			NA		NA		NA	NA	NA	NA	FFPE	Yes	CHPv2	Mutation same as primary	No mutation	No mutation	No mutation	No mutation		No mutation					No mutation			No mutation	No mutation		No mutation				No mutation										Mutation same as primary
Kudo, Y.	USA	37			NA		NA		NA	NA	NA	NA	FFPE	Yes	CHPv2	Mutation same as primary	No mutation	No mutation	No mutation	No mutation		No mutation					No mutation			No mutation	No mutation		No mutation				No mutation										No mutation
Kudo, Y.	USA	54			NA		NA		NA	NA	NA	NA	FFPE	Yes	CHPv2	Mutation same as primary	No mutation	Mutation same as primary	No mutation	No mutation		No mutation					No mutation			No mutation	No mutation		No mutation				No mutation										No mutation
Kudo, Y.	USA	56			NA		NA		NA	NA	NA	NA	FFPE	Yes	CHPv2	Mutation same as primary	Mutation same as primary	No mutation	No mutation	No mutation		No mutation					No mutation			No mutation	No mutation		No mutation				No mutation										No mutation
Kudo, Y.	USA	58			NA		NA		NA	NA	NA	NA	FFPE	Yes	CHPv2	Mutation same as primary	No mutation	Mutation same as primary	No mutation	No mutation		No mutation					No mutation			No mutation	No mutation		No mutation				No mutation										No mutation
Kudo, Y.	USA	60			NA		NA		NA	NA	NA	NA	FFPE	Yes	CHPv2	Mutation same as primary	No mutation	No mutation	No mutation	No mutation		No mutation					No mutation			Mutation same as primary	No mutation		No mutation				No mutation										No mutation
Kudo, Y.	USA	12			NA		NA		NA	NA	NA	NA	FFPE	Yes	CHPv2	Mutation	No mutation	No mutation	No mutation	No mutation		No mutation					No mutation			No mutation	No mutation		No mutation				No mutation										No mutation
Kudo, Y.	USA	39			NA		NA		NA	NA	NA	NA	FFPE	Yes	CHPv2	Mutation same as primary	No mutation	No mutation	No mutation	No mutation		No mutation					No mutation			No mutation	No mutation		No mutation				No mutation										No mutation
Kudo, Y.	USA	53			NA		NA		NA	NA	NA	NA	FFPE	Yes	CHPv2	Mutation same as primary	No mutation	No mutation	No mutation	No mutation		No mutation					Mutation			No mutation	No mutation		No mutation				No mutation										No mutation
Kudo, Y.	USA	7			NA		NA		NA	NA	NA	NA	FFPE	Yes	CHPv2	Mutation different to primary	No mutation	No mutation	No mutation	No mutation		No mutation					No mutation			No mutation	No mutation		No mutation				No mutation										No mutation
Kudo, Y.	USA	26			NA		NA		NA	NA	NA	NA	FFPE	Yes	CHPv2	No mutation	No mutation	Mutation same as primary	No mutation	No mutation		No mutation					No mutation			No mutation	No mutation		No mutation				No mutation										No mutation
Kudo, Y.	USA	10			NA		NA		NA	NA	NA	NA	FFPE	Yes	CHPv2	Mutation same as primary	No mutation	No mutation	No mutation	No mutation		No mutation					No mutation			No mutation	No mutation		No mutation				No mutation										No mutation
Kudo, Y.	USA	11			NA		NA		NA	NA	NA	NA	FFPE	Yes	CHPv2	Mutation same as primary	No mutation	No mutation	No mutation	No mutation		No mutation					No mutation			No mutation	No mutation		No mutation				No mutation										No mutation
Kudo, Y.	USA	19			NA		NA		NA	NA	NA	NA	FFPE	Yes	CHPv2	No mutation	No mutation	No mutation	No mutation	No mutation		No mutation					No mutation			No mutation	No mutation		No mutation				No mutation										No mutation
Kudo, Y.	USA	20			NA		NA		NA	NA	NA	NA	FFPE	Yes	CHPv2	No mutation	No mutation	No mutation	No mutation	No mutation		No mutation					No mutation			No mutation	Mutation same as primary		No mutation				No mutation										No mutation
Kudo, Y.	USA	23			NA		NA		NA	NA	NA	NA	FFPE	Yes	CHPv2	No mutation	No mutation	Mutation same as primary	No mutation	No mutation		No mutation					No mutation			No mutation	No mutation		No mutation				No mutation										No mutation
Kudo, Y.	USA	30			NA		NA		NA	NA	NA	NA	FFPE	Yes	CHPv2	Mutation same as primary	No mutation	No mutation	No mutation	No mutation		No mutation					No mutation			No mutation	No mutation		No mutation				No mutation										No mutation
Kudo, Y.	USA	35			NA		NA		NA	NA	NA	NA	FFPE	Yes	CHPv2	Mutation same as primary	No mutation	No mutation	No mutation	No mutation		No mutation					No mutation			No mutation	No mutation		No mutation				No mutation										No mutation
Kudo, Y.	USA	45			NA		NA		NA	NA	NA	NA	FFPE	Yes	CHPv2	No mutation	No mutation	Mutation same as primary	No mutation	No mutation		No mutation					No mutation			No mutation	No mutation		No mutation				No mutation										No mutation
Kudo, Y.	USA	47			NA		NA		NA	NA	NA	NA	FFPE	Yes	CHPv2	Mutation same as primary	No mutation	No mutation	No mutation	No mutation		No mutation					No mutation			No mutation	No mutation		No mutation				No mutation										No mutation
Kudo, Y.	USA	49			NA		NA		NA	NA	NA	NA	FFPE	Yes	CHPv2	No mutation	Mutation same as primary	No mutation	No mutation	No mutation		No mutation					No mutation			No mutation	No mutation		No mutation				No mutation										No mutation
Kudo, Y.	USA	25			NA		NA		NA	NA	NA	NA	FFPE	Yes	CHPv2	No mutation	No mutation	No mutation	No mutation	No mutation		No mutation					No mutation			No mutation	No mutation		No mutation				No mutation										No mutation
Kudo, Y.	USA	57			NA		NA		NA	NA	NA	NA	FFPE	Yes	CHPv2	Mutation	No mutation	No mutation	No mutation	No mutation		No mutation					No mutation			No mutation	No mutation		No mutation				No mutation										No mutation
Leclair, N.	USA	NA	57	M	NA	Ever smoker	35	Lung adenocarcinoma	57	0	30	Alive	NA	No	ActionSeq		Mutation (L858R and V834L)									Strong expression										R907C				Negative for rearrangment						V2728I
Lee, H. Y.	Korea	Case 1	NA	NA	NA	NA	NA	NA	NA	NA	NA	NA	Fresh frozen	No	Next generation sequencing	Mutation	Mutation exon 19 deletion			Mutation											Mutation
Lee, H. Y.	Korea	Case 2	NA	NA	NA	NA	NA	NA	NA	NA	NA	NA	Fresh frozen	No	Next generation sequencing	Mutation	Mutation exon 19 deletion			Mutation											Mutation		Mutation		Mutation
Lee, H. Y.	Korea	Case 3	NA	NA	NA	NA	NA	NA	NA	NA	NA	NA	Fresh frozen	No	Next generation sequencing	Mutation	Mutation exon 19 deletion
Li, D.	China	P1	52	F	NA	Unknown	NA	Lung adenocarcinoma	NA	NA	NA	NA	FFPE	No	Next generation sequencing	Missense mutation (R280K)																Frameshift deletion (R1278Efs*10)
Li, D.	China	P41	49	M	NA	NA	NA	Lung adenocarcinoma	NA	NA	NA	NA	FFPE	Yes	Next generation sequencing	Missense mutation (F270L)		Missense (G12C)	CNV loss				CNV loss
Li, D.	China	P77	47	F	NA	Unknown	NA	Lung adenocarcinoma	NA	NA	NA	NA	FFPE	No	Next generation sequencing	Nonsense mutation (R342*)	Missense (E709V and L858R)
Li, D.	China	P301	58	M	NA	NA	NA	Lung adenocarcinoma	NA	NA	NA	NA	FFPE	Yes	Next generation sequencing	Splice site (X187_splice)			Frameshift deletion (R47Gfs*6)			Missense mutation (K311R)									Missense mutation (Q393H)								Missense mutation (A4018S)					Missense mutation (W764C)		Missense mutation (S313C)
Li, D.	China	P302	68	F	NA	Unknown	NA	Lung adenocarcinoma	NA	NA	NA	NA	FFPE	No	Next generation sequencing																			Gain CNV		Gain CNV							Splice site (X751_splice)			Missense mutation (S2998C)			Gain CNV
Li, D.	China	P356	45	F	NA	NA	NA	Lung adenocarcinoma	NA	NA	NA	NA	FFPE	Yes	Next generation sequencing	Missense mutation (Y220C)	Inframe deletion (E746_T751delinsA), missense mutation (E746A) and CNV gain												CNV gain	Splice site (X350_splice and X350_splice)
Li, D.	China	P417	NA	M	NA	Unknown	NA	Lung adenocarcinoma	NA	NA	NA	NA	FFPE	No	Next generation sequencing	Missense mutation (R237C and R282W)			Frameshift deletion (L78Hfs*41)																					Breakpoint fusion (EML4:intron13~ALK:intron19) fusion (EML4:exon13~ALK:exon20)	Missense mutation (I221V)
Li, D.	China	P438	51	M	NA	Never smoker	NA	Lung adenocarcinoma	NA	NA	NA	NA	FFPE	No	Next generation sequencing		Missense mutation (G719A)		Loss CNV		Missense mutation (E424Q)						Missense mutation (S37F)	Gain CNV	CNV gain													Inframe deletion (E1767del)
Li, D.	China	P442	58	M	NA	Unknown	NA	Lung adenocarcinoma	NA	NA	NA	NA	FFPE	No	Next generation sequencing
Li, D.	China	P456	56	F	NA	Ever smoker	NA	Lung adenocarcinoma	NA	NA	NA	NA	FFPE	No	Next generation sequencing	Missense mutation (A159P)		Missense mutation (G12C) and CNV gain			CNV gain							CNV gain	CNV gain						Missense mutation (G1146A)
Li, D.	China	P458	81	F	NA	Unknown	NA	Lung adenocarcinoma	NA	NA	NA	NA	FFPE	No	Next generation sequencing	Missense mutation (N239D)	Inframe deletion (E746_A750del)										Missense mutation (S37F and E334K)	CNV gain		Nonsense mutation (E675*)						CNV gain											Frameshift deletion (R531Gfs*6)
Li, D.	China	P506	49	F	NA	Unknown	NA	Lung adenocarcinoma	NA	NA	NA	NA	FFPE	No	Next generation sequencing
Li, D.	China	P651	63	F	NA	Unknown	NA	Lung adenocarcinoma	NA	NA	NA	NA	FFPE	No	Next generation sequencing	Frameshift deletion (A86Vfs*59)	Missense mutation (L858R)		Missense mutation (D108N)																				Missense mutation (I74T)
Li, D.	China	P680	70	M	NA	Unknown	NA	Lung adenocarcinoma	NA	NA	NA	NA	FFPE	Yes	Next generation sequencing		Inframe deletion (L747_T751del)					CNV loss					Missense mutation (S37C)
Li, D.	China	P703	42	M	NA	Unknown	NA	Lung adenocarcinoma	NA	NA	NA	NA	FFPE	No	Next generation sequencing	Missense mutation (P278R)	Missense mutation (L858R) and CNV gain											CNV gain													CNV gain						Nonsense mutation (Y117*)
Li, D.	China	P852	57	F	NA	Unknown	NA	Lung adenocarcinoma	NA	NA	NA	NA	FFPE	No	Next generation sequencing	Missense mutation (H214P)	Inframe deletion (E746_A750del)			Missense mutation (H1047R)															CNV gain										Missense mutation (A1479T)
Li, D.	China	P935	48	F	NA	Unknown	NA	Lung adenocarcinoma	NA	NA	NA	NA	FFPE	Yes	Next generation sequencing												Missense mutation (D32V)		CNV gain												CNV gain
Li, D.	China	P999	52	M	NA	Unknown	NA	Lung adenocarcinoma	NA	NA	NA	NA	FFPE	No	Next generation sequencing		Inframe deletion (L747_T751del)																	CNV gain															CNV gain
Li, D.	China	P1264	52	M	NA	Unknown	NA	Lung adenocarcinoma	NA	NA	NA	NA	FFPE	Yes	Next generation sequencing	Missense mutation (I95T and V272M)	Missense mutation (L858R) and CNV gain
Li, D.	China	P1349	67	M	NA	Unknown	NA	Lung adenocarcinoma	NA	NA	NA	NA	FFPE	No	Next generation sequencing		Inframe deletion (E746_A750del)							CNV gain				CNV gain								CNV gain									Missense mutation (S1647F)
Li, D.	China	P1387	59	F	NA	Unknown	NA	Lung adenocarcinoma	NA	NA	NA	NA	FFPE	No	Next generation sequencing	Missense mutation (V173M)	Inframe insertion (H773_V774dup) and CNV gain																										Missense mutation (H553R)
Li, D.	China	P1530	56	F	NA	Never smoker	NA	Lung adenocarcinoma	NA	NA	NA	NA	FFPE	No	Next generation sequencing	Missense mutation (V274F)	Inframe deletion (L747_P753delinsS) and missense mutation (T790M)										Missense mutation (S37C)												Missense mutation (R1570G)									Frameshift insertion (T1582Nfs*19)
Li, D.	China	P1607	42	F	NA	Unknown	NA	Lung adenocarcinoma	NA	NA	NA	NA	FFPE	No	Next generation sequencing												Missense mutation (T41I)																		Frameshift insertion (c.5068+27_5069-47dup)
Li, D.	China	P1650	42	F	NA	Unknown	NA	Lung adenocarcinoma	NA	NA	NA	NA	FFPE	No	Next generation sequencing			Missense mutation (G12C)	CNV loss			Splice site (X245_splice)	CNV loss		Nonsense mutation (Y396*)																CNV gain							Inframe deletion (E1464del) and missense mutation (L274V)
Li, D.	China	P1745	62	M	NA	Unknown	NA	Lung adenocarcinoma	NA	NA	NA	NA	FFPE	No	Next generation sequencing	Nonsense mutation (G266*)	CNV gain												CNV gain		CNV gain			CNV gain				CNV gain								Missense mutation (I79V)
Li, D.	China	P1828	60	F	NA	Unknown	NA	Lung adenocarcinoma	NA	NA	NA	NA	FFPE	Yes	Next generation sequencing																						Missense mutation (F2462L)
Li, D.	China	P1898	59	F	NA	Unknown	NA	Lung adenocarcinoma	NA	NA	NA	NA	FFPE	No	Next generation sequencing	Splice site (X121_splice)	CNV gain and missense mutation (L858R)											CNV gain												R209C
Li, D.	China	P2015	67	M	NA	Unknown	NA	Lung adenocarcinoma	NA	NA	NA	NA	FFPE	No	Next generation sequencing			Missense mutation (Q61H)			CNV gain	Splice site (X155_splice)			Inframe deletion (L153del)		Missense mutation (S37C)											Inframe deletion (E280del)		T533S
Li, D.	China	P2143	52	F	NA	Ever smoker	NA	Lung adenocarcinoma	NA	NA	NA	NA	FFPE	No	Next generation sequencing				CNV loss				CNV loss
Li, D.	China	P2144	51	M	NA	Unknown	NA	Lung adenocarcinoma	NA	NA	NA	NA	FFPE	No	Next generation sequencing	Nonsense mutation (E56*)		Missense mutation (G12C)						Nonsense mutation (R230*)		Expression 40%, group: low																							Missense mutation (R24L)
Li, D.	China	P2204	42	M	NA	Unknown	NA	Lung adenocarcinoma	NA	NA	NA	NA	FFPE	No	Next generation sequencing									CNV gain		Expression <1%, group: negative			CNV gain																		Frameshift (A36Cfs*6)
Li, D.	China	P2229	54	F	NA	Unknown	NA	Lung adenocarcinoma	NA	NA	NA	NA	FFPE	No	Next generation sequencing	Missense mutation (G334V)		Missense mutation (G12C)																									Missense mutation (L1893R)
Li, D.	China	P2233	57	F	NA	NA	NA	Lung adenocarcinoma	NA	NA	NA	NA	FFPE	Yes	Next generation sequencing	Frameshift deletion (S315Wfs*22)	CNV gain and inframe deletion (E746_A750del)			Missense mutation (G118D)								CNV gain					Missense mutation (I67T)								Missense mutation (H466Q)
Li, D.	China	P2523	NA	F	NA	Unknown	NA	Lung adenocarcinoma	NA	NA	NA	NA	FFPE	No	Next generation sequencing		Inframe deletion (E746_A750del) and CNV gain				Missense mutation (A91V)			CNV gain								Missense mutation (E4499K)		CNV gain															CNV gain
Li, D.	China	P2684	66	F	NA	NA	NA	Lung adenocarcinoma	NA	NA	NA	NA	FFPE	Yes	Next generation sequencing				CNV loss				CNV loss															CNV gain		Breakpoint fusion (EML4:intron6~ALK:intron19) fusion (EML4:exon6~ALK:exon20)
Li, D.	China	P2903	54	M	NA	NA	NA	Lung adenocarcinoma	NA	NA	NA	NA	FFPE	Yes	Next generation sequencing			Missense mutation (G12D)
Li, D.	China	P2993	46	M	NA	Never smoker	NA	Lung adenocarcinoma	NA	NA	NA	NA	FFPE	No	Next generation sequencing	Missense mutation (Y220C)	Missense mutation (L858R)												Missense mutation (N117K)
Li, D.	China	P3099	46	F	NA	Unknown	NA	Lung adenocarcinoma	NA	NA	NA	NA	FFPE	No	Next generation sequencing																														Missense mutation (S1433L) SAMPLE 2 missense mutation (c.4298C>T)
Li, D.	China	P3108	44	F	NA	Unknown	NA	Lung adenocarcinoma	NA	NA	NA	NA	FFPE	No	Next generation sequencing	Missense mutation (H178D)	Inframe deletion (L747_P753delinsS)				CNV gain								CNV gain						CNV gain	CNV gain					CNV gain								CNV gain
Li, D.	China	P3253	65	M	NA	Unknown	NA	Lung adenocarcinoma	NA	NA	NA	NA	FFPE	No	Next generation sequencing	Nonsense mutation (R65*)	CNV gain	Missense mutation (G13C)
Li, D.	China	P3272	64	F	NA	Unknown	NA	Lung adenocarcinoma	NA	NA	NA	NA	FFPE	No	Next generation sequencing																								Missense mutation (M3832I)			Splice site (X1136_splice)						Missense mutation (E1832K)
Li, D.	China	P3336	65	M	NA	Unknown	NA	Lung adenocarcinoma	NA	NA	NA	NA	FFPE	No	Next generation sequencing			Missense mutation (G12C)	CNV loss		Missense mutation (P406H)		CNV loss																Missense mutation (L2501P)						Missense mutation (R418S)
Li, D.	China	P3425	55	F	NA	Unknown	NA	Lung adenocarcinoma	NA	NA	NA	NA	FFPE	No	Next generation sequencing														CNV gain					CNV gain						Breakpoint fusion (EML4:intron6~ALK:intron19) fusion (EML4:exon6~ALK:exon20)	CNV gain								CNV gain
Li, D.	China	P3451	62	M	NA	Unknown	NA	Lung adenocarcinoma	NA	NA	NA	NA	FFPE	No	Next generation sequencing	Missense mutation (R158L) SECOND SAMPLE Missense mutation (c.473G>T)								CNV gain	CNV loss SECOND SAMPLE CNV loss			SECOND SAMPLE CNV gain	SECOND SAMPLE CNV gain			Missense mutation (V1361L) SECOND SAMPLE Missense mutation (c.4081G>T)		SECOND SAMPLE CNV gain (c.91G>A)			Splice region (G1370) SECOND SAMPLE splice region (c.4110G>T)							Missense mutation (M612L) and nonsense mutation (E1493*) SECOND SAMPLE Missense mutation (c.1834A>T) and nonsense mutation (c.4477G>T)				Missense mutation (K2061N and D2066E)	CNV gain, nonsense mutation (R5*) SECOND SAMPLE CNV gain, nonsense mutation (c.13C>T)
Li, D.	China	P3460	62	F	NA	Unknown	NA	Lung adenocarcinoma	NA	NA	NA	NA	FFPE	No	Next generation sequencing	Missense mutation (R249S)	Inframe deletion (E746_A750del) and CNV gain																			CNV gain									Missense mutation (R1138Q)
Li, D.	China	P3508	43	M	NA	Unknown	NA	Lung adenocarcinoma	NA	NA	NA	NA	FFPE	No	Next generation sequencing		Missense mutation (T790M and L858R)
Li, D.	China	P3628	51	M	NA	Unknown	NA	Lung adenocarcinoma	NA	NA	NA	NA	FFPE	No	Next generation sequencing	Missense mutation (R158P)	Missense mutation (A722V)		Frameshift deletion (D74Tfs*72)					CNV gain																CNV gain			CNV loss	Nonsense mutation (K917*)				Missense mutation (G926E)
Li, D.	China	P3665	52	M	NA	Unknown	NA	Lung adenocarcinoma	NA	NA	NA	NA	FFPE	Yes	Next generation sequencing	Missense mutation (L265P)											Missense mutation (S33C)	CNV gain				Splice site (X1322_splice)	Nonsense mutation (V158*)
Li, D.	China	P3817	64	F	NA	Unknown	NA	Lung adenocarcinoma	NA	NA	NA	NA	FFPE	No	Next generation sequencing	Missense mutation (I254N)	Inframe deletion (E746_A750del)																									Frameshift deletion (N1820Mfs*63)				Missense mutation (S2127I)
Li, D.	China	P3930	52	M	NA	Unknown	NA	Lung adenocarcinoma	NA	NA	NA	NA	FFPE	No	Next generation sequencing	Missense mutation (E224D)	Missense mutation (R677L)																Missense mutation (C124F)				Frameshift deletion (M437lfs*36)					Missense mutation (D2178Y) and nonsense mutation (Q566*)
Li, D.	China	P3938	57	M	NA	Unknown	NA	Lung adenocarcinoma	NA	NA	NA	NA	FFPE	No	Next generation sequencing	Frameshift deletion (W53Cfs*70)		Missense mutation (G12C)	CNV loss	Missense mutation (E545K)			CNV loss	CNV gain		Expression 65%, group: high						Missense mutation (Q1993K and D3344N)				CNV gain
Li, D.	China	P3947	47	F	NA	Unknown	NA	Lung adenocarcinoma	NA	NA	NA	NA	FFPE	No	Next generation sequencing	Nonsense mutation (R342*)								CNV gain							Inframe insertion (Y772_A775dup)											Frameshift deletion (F2280Pfs*101)
Li, D.	China	P4347	65	M	NA	Unknown	NA	Lung adenocarcinoma	NA	NA	NA	NA	FFPE	No	Next generation sequencing	Missense mutation (H179R)		Missense mutation (G12V)													Missense mutation (P391L)												Splice site (X196_splice)
Li, D.	China	P4379	63	F	NA	Unknown	NA	Lung adenocarcinoma	NA	NA	NA	NA	FFPE	No	Next generation sequencing	Missense mutation (S241Y)	Missense mutation (G719S and L861Q)							Missense mutation (P259L and R622H)																G920E			Missense mutation (E2276Q)
Liao, L.	China	P4	56	F	NA	Never smoker	NA	Lung adenocarcinoma	56	0	NA	NA	FFPE	Yes	Whole exome and targeted panel sequencing	Non-synonymous mutation	Deletion								Mutated							Mutated		Mutated					Non-synonymous mutation				Mutated			Mutated		Non-synonymous mutation
Liao, L.	China	P5	67	M	NA	Never smoker	NA	Lung adenocarcinoma	67	0	NA	NA	FFPE	Yes	Whole exome and targeted panel sequencing	Non-synonymous mutation	Deletion															No mutation	Mutated						No mutation									No mutation
Liao, L.	China	P6	64	M	NA	Never smoker	NA	Lung adenocarcinoma	64	0	NA	NA	FFPE	Yes	Whole exome and targeted panel sequencing	Non-synonymous mutation	No mutation	Mutated			Mutated											Non-synonymous mutation			Mutated				No mutation									No mutation
Li, L.	China	1	43	F	NA	Never smoker	NA	Lung adenocarcinoma	43	13	NA	NA	FFPE	Yes	Next generation sequencing	Missense mutation	Frameshift				No mutation						No mutation	No mutation	No mutation and CNV high-level amplification		No mutation			No mutation	Missense mutation					Synonymous mutation							No mutation	No mutation	No mutation and CNV low-level amplification
Li, L.	China	2	54	M	NA	Ever smoker	NA	Lung adenocarcinoma	54	9	NA	NA	FFPE	Yes	Next generation sequencing	No mutation	No mutation				No mutation and CNV low-level amplification						No mutation	No mutation and CNV low-level amplification	No mutation and CNV high-level amplification		No mutation and CNV low-level amplification			No mutation	No mutation					No mutation							No mutation	No mutation	No mutation and CNV low-level amplification
Li, L.	China	3	38	F	NA	Never smoker	NA	Lung adenocarcinoma	38	0	NA	NA	FFPE	Yes	Next generation sequencing	No mutation and CNV low-level deletion (one graph says missense the other no mutation)	Missense mutation				No mutation and CNV low-level amplification						No mutation	No mutation and CNVlow-level amplification	No mutation and CNV low-level amplification		No mutation			No mutation and CNV low-level amplification	No mutation					No mutation							No mutation and CNV low-level deletion	Missense mutation	No mutation and CNV low-level amplification
Li, L.	China	4	48	M	NA	Never smoker	NA	Lung adenocarcinoma	48	60	NA	NA	FFPE	Yes	Next generation sequencing	Missense mutation	No mutation				No mutation						No mutation	No mutation	No mutation		No mutation			No mutation	No mutation					No mutation							No mutation	No mutation	No mutation
Li, L.	China	10	63	M	NA	Ever smoker	NA	Lung adenocarcinoma	63	0	NA	NA	FFPE	Yes	Next generation sequencing	No mutation	Missense mutation				No mutation and CNV low-level amplification						Missense mutation	No mutation and CNV low-level amplification	No mutation		No mutation			No mutation	No mutation					No mutation							No mutation	No mutation	No mutation
Li, L.	China	14	51	M	NA	Ever smoker	NA	Lung adenocarcinoma	51	8	NA	NA	FFPE	Yes	Next generation sequencing	Inframe indel and low-level deletion	No mutation				No mutation						No mutation	No mutation and CNV low-level amplification	No mutation and CNV low-level deletion		No mutation			No mutation and CNV low-level amplification	No mutation					No mutation and CNV low-level amplification							No mutation and CNV low-level deletion	No mutation	No mutation and CNV high-level amplification
Li, L.	China	15	54	F	NA	Never smoker	NA	Lung adenocarcinoma	54	0	NA	NA	FFPE	Yes	Next generation sequencing	No mutation	No mutation and CNV low level deletion				No mutation						No mutation	No mutation and CNV low-level amplification	No mutation and CNV low-level amplification		No mutation			No mutation and CNV low-level amplification	No mutation					No mutation and CNV low-level amplification							No mutation	No mutation	No mutation and CNV low-level amplification
Liu, Z.	China	P01	NA	F	NA	Never smoker	NA	Lung adenocarcinoma	NA	NA	76	Alive	FFPE	Yes	Next generation sequencing		No mutation																										No mutation
Liu, Z.	China	P02	NA	F	NA	Never smoker	NA	Large cell carcinoma	NA	NA	10	NA	FFPE	Yes	Next generation sequencing		No mutation																										Nonsense mutation
Liu, Z.	China	P03	NA	F	NA	Never smoker	NA	Lung adenocarcinoma	NA	NA	26	NA	FFPE	Yes	Next generation sequencing		No mutation																										No mutation
Liu, Z.	China	P05	NA	F	NA	Never smoker	NA	Lung adenocarcinoma	NA	NA	15	NA	FFPE	Yes	Next generation sequencing		No mutation																										No mutation
Liu, Z.	China	P06	NA	M	NA	Ever smoker	NA	Lung adenocarcinoma	NA	NA	64	NA	FFPE	Yes	Next generation sequencing		No mutation																										No mutation
Liu, Z.	China	P07	NA	F	NA	Ever smoker	NA	Lung adenocarcinoma	NA	NA	40	NA	FFPE	Yes	Next generation sequencing		No mutation																										No mutation
Liu, Z.	China	P08	NA	M	NA	Ever smoker	NA	Lung adenocarcinoma	NA	NA	16	NA	FFPE	Yes	Next generation sequencing		No mutation																										No mutation
Liu, Z.	China	P09	NA	M	NA	Ever smoker	NA	Clear cell carcinoma and tubular adenocarcinoma	NA	NA	56	Alive	FFPE	Yes	Next generation sequencing		No mutation																										No mutation
Liu, Z.	China	P10	NA	F	NA	Never smoker	NA	Adeno-squamous carcinoma	NA	NA	38	NA	FFPE	Yes	Next generation sequencing		Frameshift insertion																										No mutation
Liu, Z.	China	P11	NA	M	NA	Ever smoker	NA	Lung adenocarcinoma	NA	NA	50	NA	FFPE	Yes	Next generation sequencing		Inframe deletion																										No mutation
Liu, Z.	China	P13	NA	M	NA	Ever smoker	NA	Lung squamous cell carcinoma	NA	NA	19	NA	FFPE	Yes	Next generation sequencing		No mutation																										No mutation
Liu, Z.	China	P15	NA	M	NA	Never smoker	NA	Lung adenocarcinoma	NA	NA	39	Alive	FFPE	Yes	Next generation sequencing		No mutation																										No mutation
Luo, D.	China	1	38	F	NA	Never smoker	NA	Lung squamous cell carcinoma	NA	NA	NA	NA	FFPE	Yes	EGFR mutation detection kit		No mutation
Luo, D.	China	2	47	M	NA	Ever smoker	NA	Lung adenocarcinoma	NA	NA	NA	NA	FFPE	Yes	EGFR mutation detection kit		No mutation
Luo, D.	China	3	43	M	NA	Ever smoker	NA	Mixed squamous cell carcinoma and adenocarcinoma	NA	NA	NA	NA	FFPE	Yes	EGFR mutation detection kit		No mutation
Luo, D.	China	4	55	M	NA	Ever smoker	NA	Lung adenocarcinoma	NA	NA	NA	NA	FFPE	Yes	EGFR mutation detection kit		L858R mutation
Luo, D.	China	5	74	M	NA	Ever smoker	NA	Mixed squamous cell carcinoma and adenocarcinoma	NA	NA	NA	NA	FFPE	Yes	EGFR mutation detection kit		19-deletion
Luo, D.	China	6	68	M	NA	Never smoker	NA	Lung adenocarcinoma	NA	NA	NA	NA	FFPE	Yes	EGFR mutation detection kit		No mutation
Luo, D.	China	7	63	M	NA	Ever smoker	NA	Lung adenocarcinoma	NA	NA	NA	NA	FFPE	Yes	EGFR mutation detection kit		19-deletion
Luo, D.	China	8	44	M	NA	Ever smoker	NA	Mixed squamous cell carcinoma and adenocarcinoma	NA	NA	NA	NA	FFPE	Yes	EGFR mutation detection kit		19-deletion
Luo, D.	China	9	45	F	NA	Never smoker	NA	Lung adenocarcinoma	NA	NA	NA	NA	FFPE	Yes	EGFR mutation detection kit		L858R mutation
Luo, D.	China	10	59	F	NA	Never smoker	NA	Lung adenocarcinoma	NA	NA	NA	NA	FFPE	Yes	EGFR mutation detection kit		No mutation
Luo, D.	China	11	67	M	NA	Ever smoker	NA	Lung adenocarcinoma	NA	NA	NA	NA	FFPE	Yes	EGFR mutation detection kit		L858R mutation
Luo, D.	China	12	59	F	NA	Never smoker	NA	Mixed squamous cell carcinoma and adenocarcinoma	NA	NA	NA	NA	FFPE	Yes	EGFR mutation detection kit		19-deletion
Luo, D.	China	13	50	M	NA	Never smoker	NA	Lung squamous cell carcinoma	NA	NA	NA	NA	FFPE	Yes	EGFR mutation detection kit		No mutation
Luo, D.	China	14	48	M	NA	Ever smoker	NA	Lung adenocarcinoma	NA	NA	NA	NA	FFPE	Yes	EGFR mutation detection kit		19-deletion
Luo, D.	China	15	55	M	NA	Ever smoker	NA	Lung adenocarcinoma	NA	NA	NA	NA	FFPE	Yes	EGFR mutation detection kit		No mutation
Ma, C.	China	case08	NA	M	NA	NA	NA	NA	NA	NA	NA	NA	Fresh biopsy	No	Next generation sequencing	No mutation	No mutation			No mutation		Mutation					No mutation						No mutation		No mutation		No mutation										No mutation
Ma, C.	China	case10	NA	M	NA	NA	NA	NA	NA	NA	NA	NA	Fresh biopsy	No	Next generation sequencing	Mutation	Mutation			No mutation		No mutation					No mutation						No mutation		No mutation		No mutation										No mutation
Ma, C.	China	case11	NA	M	NA	NA	NA	NA	NA	NA	NA	NA	Fresh biopsy	No	Next generation sequencing	Mutation	No mutation			No mutation		No mutation					No mutation						No mutation		No mutation		No mutation										No mutation
Ma, C.	China	case20	NA	M	NA	NA	NA	NA	NA	NA	NA	NA	Fresh biopsy	No	Next generation sequencing	No mutation	No mutation			Mutation		No mutation					No mutation						No mutation		No mutation		No mutation										No mutation
Ma, C.	China	case21	NA	M	NA	NA	NA	NA	NA	NA	NA	NA	Fresh biopsy	No	Next generation sequencing	No mutation	Mutation			Mutation		No mutation					No mutation						No mutation		No mutation		No mutation										No mutation
Ma, Y.	China	LCBM1	Median: 55 (Range: 35-65)	7 Males, 8 Females	NA	Never smoker	NA	Lung adenocarcinoma	NA	NA	NA	NA	FFPE	No	OncoAim cancer panel	No mutation	No mutation	No mutation		No mutation							No mutation																				No mutation
Ma, Y.	China	LCBM2			NA	Never smoker	NA	Lung adenocarcinoma	NA	NA	NA	NA	FFPE	No	OncoAim cancer panel	No mutation	No mutation	No mutation		Mutation							No mutation																				No mutation
Ma, Y.	China	LCBM3			NA	Never smoker	NA	Lung adenocarcinoma	NA	NA	NA	NA	FFPE	No	OncoAim cancer panel	Mutation	Mutation	No mutation		No mutation							No mutation																				No mutation
Ma, Y.	China	LCBM4			NA	Never smoker	NA	Lung adenocarcinoma	NA	NA	NA	NA	FFPE	No	OncoAim cancer panel	No mutation	No mutation	No mutation		No mutation							No mutation																				No mutation
Ma, Y.	China	LCBM5			NA	Never smoker	NA	Lung adenocarcinoma	NA	NA	NA	NA	FFPE	No	OncoAim cancer panel	Mutation	Mutation	No mutation		No mutation							No mutation																				L533R
Ma, Y.	China	LCBM6			NA	Never smoker	NA	Lung adenocarcinoma	NA	NA	NA	NA	FFPE	No	OncoAim cancer panel	Mutation	Mutation	No mutation		Mutation							No mutation																				No mutation
Ma, Y.	China	LCBM7			NA	Never smoker	NA	Lung adenocarcinoma	NA	NA	NA	NA	FFPE	No	OncoAim cancer panel	Mutation	No mutation	No mutation		No mutation							No mutation																				No mutation
Ma, Y.	China	LCBM8			NA	Never smoker	NA	Lung adenocarcinoma	NA	NA	NA	NA	FFPE	No	OncoAim cancer panel	Mutation	Mutation	No mutation		No mutation							No mutation																				No mutation
Ma, Y.	China	LCBM9			NA	Never smoker	NA	Lung adenocarcinoma	NA	NA	NA	NA	FFPE	No	OncoAim cancer panel	No mutation	No mutation	No mutation		No mutation							Mutation																				No mutation
Ma, Y.	China	LCBM10			NA	Never smoker	NA	Lung adenocarcinoma	NA	NA	NA	NA	FFPE	No	OncoAim cancer panel	No mutation	Mutation	No mutation		No mutation							No mutation																				No mutation
Ma, Y.	China	LCBM11			NA	Never smoker	NA	Lung adenocarcinoma	NA	NA	NA	NA	FFPE	No	OncoAim cancer panel	Mutation	Mutation	No mutation		No mutation							No mutation																				No mutation
Ma, Y.	China	LCBM12			NA	Never smoker	NA	Lung adenocarcinoma	NA	NA	NA	NA	FFPE	No	OncoAim cancer panel	Mutation	No mutation	No mutation		No mutation							No mutation																				No mutation
Ma, Y.	China	LCBM13			NA	Never smoker	NA	Lung adenocarcinoma	NA	NA	NA	NA	FFPE	No	OncoAim cancer panel	Mutation	No mutation	No mutation		No mutation							No mutation																				No mutation
Ma, Y.	China	LCBM14			NA	Never smoker	NA	Lung adenocarcinoma	NA	NA	NA	NA	FFPE	No	OncoAim cancer panel	No mutation	No mutation	G12C		No mutation							Mutation																				No mutation
Ma, Y.	China	LCBM15			NA	Never smoker	NA	Lung adenocarcinoma	NA	NA	NA	NA	FFPE	No	OncoAim cancer panel	Mutation	No mutation	No mutation		No mutation							No mutation																				No mutation
Martinez-Marti, A.		1	44	F	Caucasian	Never	NA	Lung adenocarcinoma	NA	NA	NA	NA	FFPE	Yes	Next generation sequencing		L858R mutation	Copy number amplification gain	Copy number amplification loss															Copy number amplification gain														No R840fs mutation
Martinez-Marti, A.		4	74	M	NA	Ever smoker	NA	Lung adenocarcinoma	NA	NA	NA	NA	FFPE	Yes	Next generation sequencing		L861Q		Copy number amplification loss					Copy number amplification gain			G34R
Martinez-Marti, A.	Spain	NA	NA	NA	NA	NA	NA	Lung adenocarcinoma	NA	0	36	NA	FFPE	Yes	Next generation sequencing	Q137fs and Q165K mutation	Exon 19 deletion and loss of EGFR T790M mutation	G12C																	Amplified
Nayyar, N.	USA	NA	NA	M	Non-Finnish European	NA	NA	Lung adenocarcinoma	NA	NA	NA	NA	FFPE	No	Whole exome sequencing	Nonsense/frameshift/splice	Nonsense/frameshift/splice	No mutation	No mutation		High amplification	Missense mutation	No mutation	No mutation	Missense mutation				No mutation		No mutation			No mutation				No mutation			High amplification
Nayyar, N.	USA	NA	NA	F	East Asian	NA	NA	Lung adenocarcinoma	NA	NA	NA	NA	FFPE	No	Whole exome sequencing	Missense mutation	No mutation	No mutation	Homozygous deletion		No mutation	Missense mutation	Homozygous deletion	No mutation	No mutation				No mutation		No mutation			No mutation				No mutation			No mutation
Nayyar, N.	USA	NA	NA	F	Other	NA	NA	Lung adenocarcinoma	NA	NA	NA	NA	FFPE	No	Whole exome sequencing	Missense mutation	High amplification and missense mutation	Nonsense/frameshift/splice	Missense mutation		No mutation	No mutation	No mutation	No mutation	Missense mutation				No mutation		No mutation			No mutation				High amplification			No mutation
Nayyar, N.	USA	NA	NA	F	Non-Finnish European	NA	NA	Lung adenocarcinoma	NA	NA	NA	NA	FFPE	No	Whole exome sequencing	Missense mutation	No mutation	No mutation	No mutation		No mutation	No mutation	No mutation	No mutation	No mutation				High amplification		No mutation			High amplification				No mutation			High amplification
Nayyar, N.	USA	NA	NA	M	Non-Finnish European	NA	NA	Lung adenocarcinoma	NA	NA	NA	NA	FFPE	No	Whole exome sequencing	Missense mutation	No mutation	No mutation	No mutation		No mutation	Nonsense/frameshift/splice	No mutation	No mutation	No mutation				No mutation		No mutation			High amplification				No mutation			No mutation
Nayyar, N.	USA	NA	NA	M	Other	NA	NA	Lung adenocarcinoma	NA	NA	NA	NA	FFPE	No	Whole exome sequencing	Missense mutation	No mutation	High amplification and missense mutation	No mutation		High amplification	No mutation	Homozygous deletion	High amplification	No mutation				High amplification		High amplification			No mutation				No mutation			No mutation
Nayyar, N.	USA	NA	NA	F	Other	NA	NA	Lung adenocarcinoma	NA	NA	NA	NA	FFPE	No	Whole exome sequencing	Missense mutation	No mutation	Missense mutation	Homozygous deletion		No mutation	No mutation	Homozygous deletion	No mutation	Nonsense/frameshift/splice				No mutation		Missense mutation			No mutation				No mutation			No mutation
Nayyar, N.	USA	NA	NA	M	Non-Finnish European	NA	NA	Lung adenocarcinoma	NA	NA	NA	NA	FFPE	No	Whole exome sequencing	Nonsense/frameshift/splice	No mutation	No mutation	Homozygous deletion		No mutation	No mutation	Homozygous deletion	No mutation	No mutation				No mutation		No mutation			No mutation				High amplification			No mutation
Nayyar, N.	USA	NA	NA	F	Non-Finnish European	NA	NA	Lung adenocarcinoma	NA	NA	NA	NA	FFPE	No	Whole exome sequencing	Nonsense/frameshift/splice	No mutation	Missense mutation	Missense mutation		No mutation	No mutation	No mutation	No mutation	No mutation				No mutation		No mutation			No mutation				No mutation			Missense mutation
Nayyar, N.	USA	NA	NA	F	Non-Finnish European	NA	NA	Lung adenocarcinoma	NA	NA	NA	NA	FFPE	No	Whole exome sequencing	Nonsense/frameshift/splice	High amplification and inframe deletion	No mutation	No mutation		High amplification	No mutation	No mutation	High amplification	No mutation				High amplification		No mutation			No mutation				No mutation			No mutation
Nayyar, N.	USA	NA	NA	F	Non-Finnish European	NA	NA	Lung adenocarcinoma	NA	NA	NA	NA	FFPE	No	Whole exome sequencing	Nonsense/frameshift/splice	Missense mutation	No mutation	No mutation		No mutation	No mutation	No mutation	No mutation	No mutation				No mutation		No mutation			No mutation				No mutation			Missense mutation
Nayyar, N.	USA	NA	NA	F	Other	NA	NA	Lung adenocarcinoma	NA	NA	NA	NA	FFPE	No	Whole exome sequencing	Missense mutation	No mutation	Missense mutation	Homozygous deletion		High amplification	No mutation	Homozygous deletion	No mutation	No mutation				High amplification		No mutation			No mutation				No mutation			No mutation
Nayyar, N.	USA	NA	NA	F	Other	NA	NA	Lung adenocarcinoma	NA	NA	NA	NA	FFPE	No	Whole exome sequencing	No mutation	No mutation	Missense mutation	Homozygous deletion		High amplification	No mutation	Homozygous deletion	No mutation	No mutation				No mutation		No mutation			No mutation				No mutation			No mutation
Nayyar, N.	USA	NA	NA	M	Non-Finnish European	NA	NA	Lung adenocarcinoma	NA	NA	NA	NA	FFPE	No	Whole exome sequencing	No mutation	No mutation	No mutation	Nonsense/frameshift/splice		High amplification	No mutation	Missense mutation	No mutation	Missense mutation				No mutation		No mutation			No mutation				No mutation			No mutation
Nayyar, N.	USA	NA	NA	M	Non-Finnish European	NA	NA	Lung adenocarcinoma	NA	NA	NA	NA	FFPE	No	Whole exome sequencing	Nonsense/frameshift/splice	No mutation	No mutation	No mutation		High amplification	No mutation	No mutation	No mutation	Missense mutation				No mutation		No mutation			No mutation				No mutation			Missense mutation
Nayyar, N.	USA	NA	NA	M	Non-Finnish European	NA	NA	Lung adenocarcinoma	NA	NA	NA	NA	FFPE	No	Whole exome sequencing	No mutation	No mutation	No mutation	No mutation		High amplification	No mutation	No mutation	High amplification	No mutation				High amplification		No mutation			Missense mutation				No mutation			No mutation
Nayyar, N.	USA	NA	NA	F	Other	NA	NA	Lung adenocarcinoma	NA	NA	NA	NA	FFPE	No	Whole exome sequencing	No mutation	No mutation	Missense mutation	No mutation		High amplification	Nonsense/frameshift/splice	No mutation	No mutation	No mutation				High amplification		No mutation			No mutation				No mutation			No mutation
Nayyar, N.	USA	NA	NA	F	Other	NA	NA	Lung adenocarcinoma	NA	NA	NA	NA	FFPE	No	Whole exome sequencing	No mutation	No mutation	Missense mutation	No mutation		Missense mutation	No mutation	No mutation	High amplification	No mutation				No mutation		No mutation			No mutation				No mutation			No mutation
Nayyar, N.	USA	NA	NA	F	Other	NA	NA	Lung adenocarcinoma	NA	NA	NA	NA	FFPE	No	Whole exome sequencing	Missense mutation	High amplification and missense mutation	No mutation	Homozygous deletion		No mutation	No mutation	Homozygous deletion	No mutation	No mutation				High amplification		No mutation			No mutation				No mutation			No mutation
Nayyar, N.	USA	NA	NA	F	Other	NA	NA	Lung adenocarcinoma	NA	NA	NA	NA	FFPE	No	Whole exome sequencing	Nonsense/frameshift/splice	No mutation	Missense mutation	Homozygous deletion		No mutation	Nonsense/frameshift/splice	Homozygous deletion	No mutation	No mutation				No mutation		No mutation			No mutation				No mutation			No mutation
Nayyar, N.	USA	NA	NA	F	Non-Finnish European	NA	NA	Lung adenocarcinoma	NA	NA	NA	NA	FFPE	No	Whole exome sequencing	No mutation	No mutation	Missense mutation	Homozygous deletion		No mutation	No mutation	Homozygous deletion	No mutation	No mutation				No mutation		No mutation			No mutation				No mutation			High amplification
Nayyar, N.	USA	NA	NA	F	Non-Finnish European	NA	NA	Lung adenocarcinoma	NA	NA	NA	NA	FFPE	No	Whole exome sequencing	Missense mutation	No mutation	No mutation	Homozygous deletion		No mutation	No mutation	Homozygous deletion	No mutation	Missense mutation				No mutation		No mutation			No mutation				No mutation			High amplification
Nayyar, N.	USA	NA	NA	M	Non-Finnish European	NA	NA	Lung adenocarcinoma	NA	NA	NA	NA	FFPE	No	Whole exome sequencing	Nonsense/frameshift/splice	No mutation	No mutation	Homozygous deletion		No mutation	No mutation	Homozygous deletion	No mutation	No mutation				No mutation		Missense mutation			No mutation				No mutation			No mutation
Nayyar, N.	USA	NA	NA	F	Non-Finnish European	NA	NA	Lung adenocarcinoma	NA	NA	NA	NA	FFPE	No	Whole exome sequencing	Missense mutation	No mutation	No mutation	Homozygous deletion		No mutation	No mutation	Homozygous deletion	Missense mutation	Missense mutation				No mutation		No mutation			No mutation				No mutation			No mutation
Nayyar, N.	USA	NA	NA	F	Other	NA	NA	Lung adenocarcinoma	NA	NA	NA	NA	FFPE	No	Whole exome sequencing	Missense mutation	No mutation	Missense mutation	Homozygous deletion		No mutation	No mutation	Homozygous deletion	No mutation	No mutation				No mutation		No mutation			No mutation				No mutation			No mutation
Nayyar, N.	USA	NA	NA	F	Other	NA	NA	Lung adenocarcinoma	NA	NA	NA	NA	FFPE	No	Whole exome sequencing	Nonsense/frameshift/splice	No mutation	Missense mutation	Homozygous deletion		No mutation	No mutation	Homozygous deletion	No mutation	No mutation				No mutation		No mutation			No mutation				No mutation			No mutation
Nayyar, N.	USA	NA	NA	F	Non-Finnish European	NA	NA	Lung adenocarcinoma	NA	NA	NA	NA	FFPE	No	Whole exome sequencing	No mutation	No mutation	Missense mutation	Homozygous deletion		No mutation	No mutation	Homozygous deletion	No mutation	No mutation				No mutation		No mutation			No mutation				No mutation			No mutation
Nayyar, N.	USA	NA	NA	F	Non-Finnish European	NA	NA	Lung adenocarcinoma	NA	NA	NA	NA	FFPE	No	Whole exome sequencing	No mutation	No mutation	Missense mutation	Homozygous deletion		No mutation	No mutation	Homozygous deletion	No mutation	No mutation				No mutation		No mutation			No mutation				No mutation			No mutation
Nayyar, N.	USA	NA	NA	M	Non-Finnish European	NA	NA	Lung adenocarcinoma	NA	NA	NA	NA	FFPE	No	Whole exome sequencing	Missense mutation	No mutation	No mutation	Homozygous deletion		No mutation	Nonsense/frameshift/splice	Homozygous deletion	No mutation	No mutation				No mutation		No mutation			No mutation				No mutation			No mutation
Nayyar, N.	USA	NA	NA	F	East Asian	NA	NA	Lung adenocarcinoma	NA	NA	NA	NA	FFPE	No	Whole exome sequencing	Nonsense/frameshift/splice	Inframe deletion	No mutation	Homozygous deletion		No mutation	No mutation	Homozygous deletion	No mutation	No mutation				No mutation		No mutation			No mutation				No mutation			No mutation
Nayyar, N.	USA	NA	NA	M	Non-Finnish European	NA	NA	Lung adenocarcinoma	NA	NA	NA	NA	FFPE	No	Whole exome sequencing	No mutation	No mutation	No mutation	Homozygous deletion		No mutation	No mutation	Homozygous deletion	No mutation	Missense mutation				No mutation		No mutation			No mutation				No mutation			No mutation
Nayyar, N.	USA	NA	NA	M	Non-Finnish European	NA	NA	Lung adenocarcinoma	NA	NA	NA	NA	FFPE	No	Whole exome sequencing	Missense mutation	No mutation	No mutation	Missense mutation		No mutation	No mutation	No mutation	No mutation	No mutation				No mutation		No mutation			No mutation				No mutation			No mutation
Nayyar, N.	USA	NA	NA	M	Non-Finnish European	NA	NA	Lung adenocarcinoma	NA	NA	NA	NA	FFPE	No	Whole exome sequencing	Missense mutation	No mutation	No mutation	Nonsense/frameshift/splice		No mutation	No mutation	No mutation	Missense mutation	Missense mutation				No mutation		High amplification			No mutation				No mutation			No mutation
Nayyar, N.	USA	NA	NA	F	Non-Finnish European	NA	NA	Lung adenocarcinoma	NA	NA	NA	NA	FFPE	No	Whole exome sequencing	Missense mutation	No mutation	High amplification	No mutation		No mutation	No mutation	No mutation	Missense mutation	No mutation				High amplification and missense mutation		No mutation			No mutation				No mutation			No mutation
Nayyar, N.	USA	NA	NA	F	Non-Finnish European	NA	NA	Lung adenocarcinoma	NA	NA	NA	NA	FFPE	No	Whole exome sequencing	Missense mutation	No mutation	Missense mutation	Homozygous deletion		No mutation	No mutation	No mutation	No mutation	Missense mutation				No mutation		No mutation			No mutation				Missense mutation			No mutation
Nayyar, N.	USA	NA	NA	M	Other	NA	NA	Lung adenocarcinoma	NA	NA	NA	NA	FFPE	No	Whole exome sequencing	Missense mutation	No mutation	No mutation	Missense mutation		No mutation	No mutation	No mutation	No mutation	No mutation				No mutation		No mutation			No mutation				No mutation			No mutation
Nayyar, N.	USA	NA	NA	F	African	NA	NA	Lung adenocarcinoma	NA	NA	NA	NA	FFPE	No	Whole exome sequencing	No mutation	Missense mutation	No mutation	No mutation		No mutation	No mutation	Homozygous deletion	No mutation	No mutation				No mutation		No mutation			High amplification				No mutation			No mutation
Nayyar, N.	USA	NA	NA	M	East Asian	NA	NA	Lung adenocarcinoma	NA	NA	NA	NA	FFPE	No	Whole exome sequencing	Nonsense/frameshift/splice	No mutation	No mutation	No mutation		No mutation	No mutation	No mutation	No mutation	No mutation				No mutation		High amplification and inframe deletion			No mutation				No mutation			High amplification
Nayyar, N.	USA	NA	NA	M	Other	NA	NA	Lung adenocarcinoma	NA	NA	NA	NA	FFPE	No	Whole exome sequencing	Missense mutation	No mutation	No mutation	No mutation		No mutation	Missense mutation	No mutation	No mutation	Missense mutation				No mutation		Missense mutation			No mutation				No mutation			No mutation
Nayyar, N.	USA	NA	NA	F	Non-Finnish European	NA	NA	Lung adenocarcinoma	NA	NA	NA	NA	FFPE	No	Whole exome sequencing	Missense mutation	No mutation	Missense mutation	No mutation		No mutation	No mutation	No mutation	No mutation	No mutation				No mutation		No mutation			No mutation				No mutation			No mutation
Nayyar, N.	USA	NA	NA	F	Other	NA	NA	Lung adenocarcinoma	NA	NA	NA	NA	FFPE	No	Whole exome sequencing	No mutation	No mutation	Missense mutation	No mutation		No mutation	Missense mutation	No mutation	No mutation	Missense mutation				No mutation		No mutation			No mutation				No mutation			No mutation
Nayyar, N.	USA	NA	NA	F	Non-Finnish European	NA	NA	Lung adenocarcinoma	NA	NA	NA	NA	FFPE	No	Whole exome sequencing	Nonsense/frameshift/splice	No mutation	No mutation	No mutation		No mutation	No mutation	No mutation	No mutation	No mutation				No mutation		No mutation			No mutation				No mutation			No mutation
Nayyar, N.	USA	NA	NA	F	Other	NA	NA	Lung adenocarcinoma	NA	NA	NA	NA	FFPE	No	Whole exome sequencing	Missense mutation	High amplification and missense mutation	No mutation	No mutation		No mutation	No mutation	No mutation	No mutation	No mutation				No mutation		No mutation			No mutation				No mutation			No mutation
Nayyar, N.	USA	NA	NA	F	Other	NA	NA	Lung adenocarcinoma	NA	NA	NA	NA	FFPE	No	Whole exome sequencing	No mutation	No mutation	Missense mutation	No mutation		No mutation	No mutation	No mutation	No mutation	No mutation				High amplification		No mutation			No mutation				No mutation			No mutation
Nayyar, N.	USA	NA	NA	F	Non-Finnish European	NA	NA	Lung adenocarcinoma	NA	NA	NA	NA	FFPE	No	Whole exome sequencing	Nonsense/frameshift/splice	No mutation	No mutation	No mutation		No mutation	No mutation	No mutation	High amplification	No mutation				No mutation		No mutation			No mutation				No mutation			No mutation
Nayyar, N.	USA	NA	NA	F	Non-Finnish European	NA	NA	Lung adenocarcinoma	NA	NA	NA	NA	FFPE	No	Whole exome sequencing	Missense mutation	No mutation	Missense mutation	No mutation		No mutation	No mutation	No mutation	High amplification	No mutation				No mutation		No mutation			No mutation				No mutation			Nonsense/frameshift/splice
Nayyar, N.	USA	NA	NA	F	Non-Finnish European	NA	NA	Lung adenocarcinoma	NA	NA	NA	NA	FFPE	No	Whole exome sequencing	Missense mutation	No mutation	No mutation	No mutation		No mutation	No mutation	No mutation	No mutation	Missense mutation				No mutation		High amplification			No mutation				No mutation			No mutation
Nayyar, N.	USA	NA	NA	M	Non-Finnish European	NA	NA	Lung adenocarcinoma	NA	NA	NA	NA	FFPE	No	Whole exome sequencing	Nonsense/frameshift/splice	No mutation	No mutation	No mutation		No mutation	No mutation	No mutation	High amplification	Nonsense/frameshift/splice				No mutation		No mutation			No mutation				No mutation			No mutation
Nayyar, N.	USA	NA	NA	M	Non-Finnish European	NA	NA	Lung adenocarcinoma	NA	NA	NA	NA	FFPE	No	Whole exome sequencing	Missense mutation	No mutation	No mutation	No mutation		No mutation	No mutation	No mutation	Missense mutation	Missense mutation				No mutation		No mutation			No mutation				No mutation			No mutation
Nayyar, N.	USA	NA	NA	F	Non-Finnish European	NA	NA	Lung adenocarcinoma	NA	NA	NA	NA	FFPE	No	Whole exome sequencing	Missense mutation	Missense mutation	No mutation	No mutation		No mutation	No mutation	No mutation	High amplification	No mutation				No mutation		No mutation			No mutation				No mutation			No mutation
Nayyar, N.	USA	NA	NA	M	Non-Finnish European	NA	NA	Lung adenocarcinoma	NA	NA	NA	NA	FFPE	No	Whole exome sequencing	Nonsense/frameshift/splice	No mutation	Missense mutation	No mutation		No mutation	No mutation	No mutation	No mutation	Nonsense/frameshift/splice				No mutation		No mutation			No mutation				No mutation			No mutation
Nayyar, N.	USA	NA	NA	F	Non-Finnish European	NA	NA	Lung adenocarcinoma	NA	NA	NA	NA	FFPE	No	Whole exome sequencing	Nonsense/frameshift/splice	No mutation	Missense mutation	No mutation		No mutation	No mutation	No mutation	No mutation	No mutation				No mutation		No mutation			No mutation				No mutation			No mutation
Nayyar, N.	USA	NA	NA	F	Other	NA	NA	Lung adenocarcinoma	NA	NA	NA	NA	FFPE	No	Whole exome sequencing	Missense mutation	No mutation	Missense mutation	No mutation		No mutation	No mutation	No mutation	No mutation	No mutation				No mutation		No mutation			No mutation				No mutation			No mutation
Nayyar, N.	USA	NA	NA	M	Non-Finnish European	NA	NA	Lung adenocarcinoma	NA	NA	NA	NA	FFPE	No	Whole exome sequencing	No mutation	No mutation	Missense mutation	No mutation		No mutation	Nonsense/frameshift/splice	No mutation	No mutation	Missense mutation				No mutation		No mutation			No mutation				No mutation			No mutation
Nayyar, N.	USA	NA	NA	F	Non-Finnish European	NA	NA	Lung adenocarcinoma	NA	NA	NA	NA	FFPE	No	Whole exome sequencing	No mutation	No mutation	Missense mutation	No mutation		No mutation	Homozygous deletion	No mutation	No mutation	Nonsense/frameshift/splice				No mutation		No mutation			No mutation				No mutation			No mutation
Nayyar, N.	USA	NA	NA	M	Non-Finnish European	NA	NA	Lung adenocarcinoma	NA	NA	NA	NA	FFPE	No	Whole exome sequencing	No mutation	No mutation	Missense mutation	No mutation		No mutation	Nonsense/frameshift/splice	No mutation	No mutation	No mutation				No mutation		No mutation			No mutation				No mutation			No mutation
Nayyar, N.	USA	NA	NA	F	Non-Finnish European	NA	NA	Lung adenocarcinoma	NA	NA	NA	NA	FFPE	No	Whole exome sequencing	No mutation	No mutation	Missense mutation	No mutation		No mutation	No mutation	No mutation	No mutation	Missense mutation				No mutation		No mutation			No mutation				No mutation			No mutation
Nayyar, N.	USA	NA	NA	F	Other	NA	NA	Lung adenocarcinoma	NA	NA	NA	NA	FFPE	No	Whole exome sequencing	No mutation	No mutation	Missense mutation	No mutation		No mutation	No mutation	No mutation	No mutation	No mutation				No mutation		No mutation			No mutation				No mutation			No mutation
Nayyar, N.	USA	NA	NA	F	Non-Finnish European	NA	NA	Lung adenocarcinoma	NA	NA	NA	NA	FFPE	No	Whole exome sequencing	No mutation	No mutation	Missense mutation	No mutation		No mutation	No mutation	No mutation	No mutation	No mutation				No mutation		No mutation			No mutation				No mutation			No mutation
Nayyar, N.	USA	NA	NA	F	Other	NA	NA	Lung adenocarcinoma	NA	NA	NA	NA	FFPE	No	Whole exome sequencing	No mutation	No mutation	No mutation	No mutation		No mutation	No mutation	No mutation	No mutation	No mutation				No mutation		No mutation			No mutation				High amplification			No mutation
Nayyar, N.	USA	NA	NA	F	Other	NA	NA	Lung adenocarcinoma	NA	NA	NA	NA	FFPE	No	Whole exome sequencing	Missense mutation	No mutation	No mutation	No mutation		No mutation	Nonsense/frameshift/splice	No mutation	No mutation	Missense mutation				No mutation		No mutation			No mutation				No mutation			No mutation
Nayyar, N.	USA	NA	NA	M	Non-Finnish European	NA	NA	Lung adenocarcinoma	NA	NA	NA	NA	FFPE	No	Whole exome sequencing	Missense mutation	Missense mutation	No mutation	No mutation		No mutation	No mutation	No mutation	No mutation	Missense mutation				No mutation		No mutation			No mutation				No mutation			No mutation
Nayyar, N.	USA	NA	NA	F	Other	NA	NA	Lung adenocarcinoma	NA	NA	NA	NA	FFPE	No	Whole exome sequencing	Missense mutation	Inframe deletion	No mutation	No mutation		No mutation	No mutation	No mutation	No mutation	No mutation				No mutation		No mutation			No mutation				No mutation			No mutation
Nayyar, N.	USA	NA	NA	M	Non-Finnish European	NA	NA	Lung adenocarcinoma	NA	NA	NA	NA	FFPE	No	Whole exome sequencing	Missense mutation	Nonsense/frameshift/splice	No mutation	No mutation		No mutation	No mutation	No mutation	No mutation	No mutation				No mutation		No mutation			No mutation				No mutation			No mutation
Nayyar, N.	USA	NA	NA	M	Non-Finnish European	NA	NA	Lung adenocarcinoma	NA	NA	NA	NA	FFPE	No	Whole exome sequencing	Missense mutation	No mutation	No mutation	No mutation		No mutation	No mutation	No mutation	No mutation	No mutation				No mutation		No mutation			No mutation				No mutation			No mutation
Nayyar, N.	USA	NA	NA	F	East Asian	NA	NA	Lung adenocarcinoma	NA	NA	NA	NA	FFPE	No	Whole exome sequencing	Nonsense/frameshift/splice	No mutation	No mutation	No mutation		No mutation	No mutation	No mutation	No mutation	No mutation				No mutation		No mutation			No mutation				No mutation			No mutation
Nayyar, N.	USA	NA	NA	F	Other	NA	NA	Lung adenocarcinoma	NA	NA	NA	NA	FFPE	No	Whole exome sequencing	No mutation	No mutation	No mutation	No mutation		No mutation	No mutation	No mutation	No mutation	No mutation				No mutation		No mutation			No mutation				No mutation			No mutation
Nayyar, N.	USA	NA	NA	M	Other	NA	NA	Lung adenocarcinoma	NA	NA	NA	NA	FFPE	No	Whole exome sequencing	No mutation	No mutation	No mutation	No mutation		No mutation	No mutation	No mutation	No mutation	No mutation				No mutation		No mutation			No mutation				No mutation			No mutation
Nayyar, N.	USA	NA	NA	F	Non-Finnish European	NA	NA	Lung adenocarcinoma	NA	NA	NA	NA	FFPE	No	Whole exome sequencing	No mutation	No mutation	No mutation	No mutation		No mutation	No mutation	No mutation	No mutation	No mutation				No mutation		No mutation			No mutation				No mutation			No mutation
Nayyar, N.	USA	NA	NA	F	Non-Finnish European	NA	NA	Lung adenocarcinoma	NA	NA	NA	NA	FFPE	No	Whole exome sequencing	No mutation	No mutation	No mutation	No mutation		No mutation	No mutation	No mutation	No mutation	No mutation				No mutation		No mutation			No mutation				No mutation			No mutation
Nayyar, N.	USA	NA	NA	F	Non-Finnish European	NA	NA	Lung adenocarcinoma	NA	NA	NA	NA	FFPE	No	Whole exome sequencing	No mutation	No mutation	No mutation	No mutation		No mutation	No mutation	No mutation	No mutation	No mutation				No mutation		No mutation			No mutation				No mutation			No mutation
Nayyar, N.	USA	NA	NA	F	Other	NA	NA	Lung adenocarcinoma	NA	NA	NA	NA	FFPE	No	Whole exome sequencing	No mutation	No mutation	No mutation	No mutation		No mutation	No mutation	No mutation	No mutation	No mutation				No mutation		No mutation			No mutation				No mutation			No mutation
Nayyar, N.	USA	NA	NA	F	Non-Finnish European	NA	NA	Lung adenocarcinoma	NA	NA	NA	NA	FFPE	No	Whole exome sequencing	No mutation	No mutation	No mutation	No mutation		No mutation	No mutation	No mutation	No mutation	No mutation				No mutation		No mutation			No mutation				No mutation			No mutation
Nicos, M.	Poland	NA	77	M	NA	Never	NA	Lung adenocarcinoma	NA	NA	NA	NA	FFPE	No	N/A		No mutation
Nicos, M.	Poland	NA	77	M	NA	Never	NA	Lung adenocarcinoma	NA	NA	NA	NA	FFPE	No	High resolution melting PCR, allele specific quantitative PCR, TaqMan PCR		No mutation	No mutation		Mutated
Nicos, M.	Poland	NA	54	M	NA	Ever	20	Lung adenocarcinoma	NA	NA	NA	NA	FFPE	No	High resolution melting PCR, allele specific quantitative PCR, TaqMan PCR		No mutation	No mutation		Mutated
Nicos, M.	Poland	NA	67	M	NA	Ever	174	Squamous cell lung cancer	NA	NA	NA	NA	FFPE	No	High resolution melting PCR, allele specific quantitative PCR, TaqMan PCR		No mutation	No mutation		Mutated
Ogata, M.	Japan	NA	64	F	Japanese	NA	NA	Lung adenocarcinoma	64	24	NA	NA	FFPE	Yes	PNA-LNA PCR clamp assay		T790M, E749I, A750K, exon 19 deletion
Patil, T.	USA	Case 2	40	M	NA	Never	NA	Squamous cell carcinoma	40	0	74	NA	NA	Yes	Next generation sequencing																									EML4-ALK rearrangement
Sakakibara-Konishi, J.	Japan	NA	40	F	NA	NA	NA	Lung adenocarcinoma	40	NA	NA	Alive	FFPE	No	Next generation sequencing					G542K											S310F				CNV gain					Fusion EML4-ALK (E20; A20), G1269, CNV gain
Saunus, J. M.	Australia	Q633	NA	F	NA	NA	NA	Large cell carcinoma	NA	NA	NA	Alive	FFPE	No	Next generation sequencing	Non-synonymous mutation	No mutation	Non-synonymous mutation	Indel	No mutation	No mutation			No mutation						No mutation	No mutation		No mutation	No mutation				No mutation								No mutation
Saunus, J. M.	Australia	Q739	NA	F	NA	NA	NA	Large cell carcinoma	NA	NA	NA	60.42	FFPE	No	Next generation sequencing	Non-synonymous mutation	No mutation	Non-synonymous mutation (p.Q61H)	No mutation	No mutation	No mutation			No mutation						No mutation	No mutation		No mutation	No mutation				No mutation								No mutation
Saunus, J. M.	Australia	Q630	NA	M	NA	NA	NA	Squamous cell carcinoma	71.54	16.08	NA	Alive	FFPE	No	Next generation sequencing	Non-synonymous mutation	No mutation	No mutation	No mutation	High-level gain (amplification)	No mutation			No mutation						No mutation	No mutation		High-level gain	No mutation				No mutation								No mutation
Saunus, J. M.	Australia	Q744	NA	M	NA	NA	NA	Squamous cell carcinoma	NA	NA	NA	Alive	FFPE	No	Next generation sequencing	Non-synonymous mutation	High-level gain (amplification)	No mutation	Non-synonymous mutation	High-level gain	No mutation			No mutation						Non-synonymous mutation	No mutation		No mutation	No mutation				No mutation								No mutation
Saunus, J. M.	Australia	Q737	NA	M	NA	NA	NA	Adeno-squam	62.53	15.6	42.6	66.08	FFPE	No	Next generation sequencing	Non-synonymous mutation	SNV/indel and high gain (amplification)	Loss	Loss (CN-Loss)	No mutation	No mutation			No mutation						No mutation	No mutation		No mutation	No mutation				No mutation								No mutation
Saunus, J. M.	Australia	Q774	NA	M	NA	NA	NA	Adeno-squam	51.88	0.36	17.64	53.35	FFPE	No	Next generation sequencing	Indel	No mutation	No mutation	No mutation	High-level gain	No mutation			No mutation						No mutation	No mutation		No mutation	No mutation				No mutation								No mutation
Saunus, J. M.	Australia	Q631	NA	M	NA	NA	NA	Lung adenocarcinoma	NA	NA	NA	55.48	FFPE	No	Next generation sequencing	No mutation	No mutation	Non-synonymous mutation (p.G12V)	Loss (CN-Loss)	No mutation	No mutation			No mutation						No mutation	No mutation		No mutation	No mutation				No mutation								No mutation
Saunus, J. M.	Australia	Q634	NA	M	NA	NA	NA	Lung adenocarcinoma	NA	NA	NA	58	FFPE	No	Next generation sequencing	Non-synonymous mutation	No mutation	Non-synonymous mutation	No mutation	High-level gain (amplification)	No mutation			No mutation						No mutation	No mutation		No mutation	No mutation				No mutation								No mutation
Saunus, J. M.	Australia	Q637	NA	M	NA	NA	NA	Lung adenocarcinoma	NA	NA	NA	68.34	FFPE	No	Next generation sequencing	Non-synonymous mutation	No mutation	No mutation	Loss	High-level gain (amplification)	No mutation			No mutation						Loss	No mutation		No mutation	No mutation				No mutation								No mutation
Saunus, J. M.	Australia	Q679	NA	F	NA	NA	NA	Lung adenocarcinoma	NA	NA	NA	Alive	FFPE	No	Next generation sequencing	Non-synonymous mutation	No mutation	No mutation	No mutation	Non-synonymous mutation	No mutation			No mutation						No mutation	No mutation		No mutation	No mutation				No mutation								No mutation
Saunus, J. M.	Australia	Q680	NA	F	NA	NA	NA	Lung adenocarcinoma	NA	NA	NA	61.47	FFPE	No	Next generation sequencing	Indel	No mutation	No mutation	No mutation	High-level gain	No mutation			High-level gain						No mutation	No mutation		No mutation	No mutation				No mutation								No mutation
Saunus, J. M.	Australia	Q740	NA	M	NA	NA	NA	Lung adenocarcinoma	54.27	16.92	NA	Alive	FFPE	No	Next generation sequencing	Non-synonymous mutation	High-level gain	No mutation	No mutation	High-level gain	No mutation			High-level gain						No mutation	No mutation		No mutation	No mutation				No mutation								No mutation
Saunus, J. M.	Australia	Q747	NA	M	NA	NA	NA	Lung adenocarcinoma	41.46	4.8	NA	Alive	FFPE	No	Next generation sequencing	No mutation	No mutation	Non-synonymous mutation (p.G13C)	No mutation	No mutation	No mutation			No mutation						No mutation	No mutation		No mutation	No mutation				No mutation								No mutation
Saunus, J. M.	Australia	Q755	NA	M	NA	NA	NA	Lung adenocarcinoma	67.61	45.84	70.92	73.52	FFPE	No	Next generation sequencing	Indel	No mutation	High-level gain (amplification)	No mutation	No mutation	No mutation			SNV/indel and gain						No mutation	No mutation		No mutation	No mutation				No mutation								No mutation
Saunus, J. M.	Australia	Q756	NA	M	NA	NA	NA	Lung adenocarcinoma	53.25	24.96	30.84	55.82	FFPE	No	Next generation sequencing	Non-synonymous mutation	High-level gain	Non-synonymous mutation (p.G13D)	Loss	High-level gain	No mutation			No mutation						No mutation	No mutation		Loss	No mutation				No mutation								No mutation
Saunus, J. M.	Australia	Q757	NA	F	NA	NA	NA	Lung adenocarcinoma	72.53	72	NA	Alive	FFPE	No	Next generation sequencing	Loss	No mutation	Non-synonymous mutation (p.G12C)	Loss	No mutation	No mutation			High-level gain						No mutation	Loss		No mutation	High-level gain				No mutation								No mutation
Saunus, J. M.	Australia	Q782	NA	M	NA	NA	NA	Lung adenocarcinoma	66.69	0.12	NA	Alive	FFPE	No	Next generation sequencing	Non-synonymous mutation	No mutation	Non-synonymous mutation (p.G12V)	No mutation	No mutation	No mutation			No mutation						No mutation	No mutation		No mutation	No mutation				No mutation								No mutation
Saunus, J. M.	Australia	Q822	NA	M	NA	NA	NA	Lung adenocarcinoma	63.85	0.96	1.92	64.01	FFPE	No	Next generation sequencing	SNV/indel and loss	No mutation	SNV/indel and high gain (amplification)	No mutation	High-level gain (amplification)	High-level gain			SNV/indel and gain						No mutation	Loss		No mutation	No mutation				No mutation								No mutation
Schaettler, M. O.	USA	BrMET008	81	M	NA	NA	NA	NA	NA	NA	NA	NA	Fresh frozen	No	Whole exome sequencing			Missense variant (G12C)				Frameshift variant (F264Lfs*19)			Missense variant (G430V)		Missense variant (T41A)																			Missense variant (A1193S)
Schaettler, M. O.	USA	BrMET009	58	M	NA	NA	NA	NA	NA	NA	NA	NA	Fresh frozen	No	Whole exome sequencing	Frameshift variant (V218Cfs*29)																Stop gained (Q3912*)							Stop gained (G981*)					Stop gained (E940*)
Schaettler, M. O.	USA	BrMET010	60	F	NA	NA	NA	NA	NA	NA	NA	NA	Fresh frozen	No	Whole exome sequencing										Frameshift variant
Schaettler, M. O.	USA	BrMET025	71	F	NA	NA	NA	NA	NA	NA	NA	NA	Fresh frozen	No	Whole exome sequencing	Frameshift variant (S90Pfs*33)																										Frameshift variant
Schlegel, U.	USA	2	47-72	5 male, 1 female	NA	Ever	NA	4 adenocarcinoma and 2 undifferentiated large cell carcinoma	NA	NA	NA	NA	Fresh tissue/paraffin embedded tissue	Yes	Single strand conformation analysis	R248L
Schlegel, U.	USA	3			NA	Ever	NA		NA	NA	NA	NA	Fresh tissue/paraffin embedded tissue	Yes	Single strand conformation analysis	R273L
Schlegel, U.	USA	4			NA	Ever	NA		NA	NA	NA	NA	Fresh tissue/paraffin embedded tissue	Yes	Single strand conformation analysis	R213L
Schlegel, U.	USA	5			NA	Ever	NA		NA	NA	NA	NA	Fresh tissue/paraffin embedded tissue	Yes	Single strand conformation analysis	V157F
Schlegel, U.	USA	6			NA	Ever	NA		NA	NA	NA	NA	Fresh tissue/paraffin embedded tissue	Yes	Single strand conformation analysis	V157F
Shan, C. G.	China	NA	44	M	NA	Ever	NA	Lung adenocarcinoma	44	2	14	Alive	NA	No	Molecular profiling		G719S and L816Q mutations
Song, Z.	China	P01	NA	M	NA	NA	NA	Lung adenocarcinoma	NA	NA	NA	NA	FFPE	Yes	Next generation sequencing	Frameshift	No mutation									1 to 49	No mutation					Missense							No mutation							No mutation
Song, Z.	China	P02	NA	F	NA	NA	NA	Lung adenocarcinoma	NA	NA	NA	NA	FFPE	Yes	Next generation sequencing	No mutation	In frame indel									0	No mutation					No mutation							No mutation							No mutation
Song, Z.	China	P03	NA	F	NA	NA	NA	Lung adenocarcinoma	NA	NA	NA	NA	FFPE	Yes	Next generation sequencing	No mutation	Missense									0	No mutation					No mutation							No mutation							No mutation
Song, Z.	China	P04	NA	M	NA	NA	NA	Lung adenocarcinoma	NA	NA	NA	NA	FFPE	Yes	Next generation sequencing	No mutation	Missense									0	No mutation					No mutation							No mutation							No mutation
Song, Z.	China	P06	NA	M	NA	NA	NA	Squamous cell carcinoma	NA	NA	NA	NA	FFPE	Yes	Next generation sequencing	No mutation	No mutation									1 to 49	No mutation					No mutation							Missense							No mutation
Song, Z.	China	P07	NA	F	NA	NA	NA	Squamous cell carcinoma	NA	NA	NA	NA	FFPE	Yes	Next generation sequencing	Frame shift	No mutation									0	No mutation					No mutation							Nonsense							No mutation
Song, Z.	China	P08	NA	M	NA	NA	NA	Lung adenocarcinoma	NA	NA	NA	NA	FFPE	No	Next generation sequencing	Missense	In frame deletion									0	No mutation					No mutation							Missense							No mutation
Song, Z.	China	P09	NA	M	NA	NA	NA	Lung adenocarcinoma	NA	NA	NA	NA	FFPE	No	Next generation sequencing	Nonsense	Missense									NA	Missense					Missense							No mutation							No mutation
Song, Z.	China	P10	NA	F	NA	NA	NA	Squamous cell carcinoma	NA	NA	NA	NA	FFPE	Yes	Next generation sequencing	Missense	Missense									1 to 49	No mutation					No mutation							No mutation							No mutation
Song, Z.	China	P11	NA	F	NA	NA	NA	Lung adenocarcinoma	NA	NA	NA	NA	FFPE	No	Next generation sequencing	Missense	Missense									0	No mutation					No mutation							No mutation							No mutation
Song, Z.	China	P12	NA	M	NA	NA	NA	Lung adenocarcinoma	NA	NA	NA	NA	FFPE	Yes	Next generation sequencing	Missense	Other mutation									0	Missense					No mutation							No mutation							No mutation
Song, Z.	China	P15	NA	M	NA	NA	NA	Lung adenocarcinoma	NA	NA	NA	NA	FFPE	Yes	Next generation sequencing	Nonsense	No mutation									50 to 100	No mutation					No mutation							No mutation							No mutation
Song, Z.	China	P16	NA	M	NA	NA	NA	Lung adenocarcinoma	NA	NA	NA	NA	FFPE	No	Next generation sequencing	No mutation	No mutation									NA	No mutation					No mutation							No mutation							No mutation
Song, Z.	China	P17	NA	F	NA	NA	NA	Lung adenocarcinoma	NA	NA	NA	NA	FFPE	Yes	Next generation sequencing	No mutation	Missense									1 to 49	No mutation					No mutation							No mutation							No mutation
Song, Z.	China	P18	NA	F	NA	NA	NA	Lung adenocarcinoma	NA	NA	NA	NA	FFPE	Yes	Next generation sequencing	No mutation	No mutation									1 to 49	No mutation					No mutation							No mutation							No mutation
Song, Z.	China	P19	NA	M	NA	NA	NA	Lung adenocarcinoma	NA	NA	NA	NA	FFPE	Yes	Next generation sequencing	Missense	No mutation									1 to 49	No mutation					No mutation							No mutation							No mutation
Song, Z.	China	P20	NA	M	NA	NA	NA	Lung adenocarcinoma	NA	NA	NA	NA	FFPE	Yes	Next generation sequencing	Missense	No mutation									0	No mutation					No mutation							No mutation							Missense
Song, Z.	China	P22	NA	F	NA	NA	NA	Lung adenocarcinoma	NA	NA	NA	NA	FFPE	Yes	Next generation sequencing	No mutation	Missense									0	Missense					No mutation							No mutation							No mutation
Song, Z.	China	P23	NA	M	NA	NA	NA	Lung adenocarcinoma	NA	NA	NA	NA	FFPE	No	Next generation sequencing	Missense	No mutation									NA	No mutation					No mutation							No mutation							No mutation
Song, Z.	China	P24	NA	M	NA	NA	NA	Lung adenocarcinoma	NA	NA	NA	NA	FFPE	Yes	Next generation sequencing	No mutation	In frame deletion									0	No mutation					Missense							No mutation							No mutation
Song, Z.	China	P25	NA	F	NA	NA	NA	Lung adenocarcinoma	NA	NA	NA	NA	FFPE	Yes	Next generation sequencing	No mutation	No mutation									0	No mutation					No mutation							No mutation							No mutation
Song, Z.	China	P26	NA	M	NA	NA	NA	Lung adenocarcinoma	NA	NA	NA	NA	FFPE	Yes	Next generation sequencing	Missense	Missense									50 to 100	No mutation					No mutation							No mutation							Missense
Song, Z.	China	P27	NA	M	NA	NA	NA	Squamous cell carcinoma	NA	NA	NA	NA	FFPE	Yes	Next generation sequencing	No mutation	No mutation									0	No mutation					No mutation							No mutation							No mutation
Song, Z.	China	P28	NA	M	NA	NA	NA	Squamous cell carcinoma	NA	NA	NA	NA	FFPE	Yes	Next generation sequencing	No mutation	No mutation									1 to 49	No mutation					No mutation							No mutation							No mutation
Song, Z.	China	P31	NA	M	NA	NA	NA	Lung adenocarcinoma	NA	NA	NA	NA	FFPE	Yes	Next generation sequencing	Frame shift	In frame deletion									1 to 49	No mutation					No mutation							No mutation							No mutation
Song, Z.	China	P32	NA	M	NA	NA	NA	Squamous cell carcinoma	NA	NA	NA	NA	FFPE	Yes	Next generation sequencing	Missense	No mutation									0	No mutation					Nonsense							No mutation							No mutation
Song, Z.	China	P33	NA	M	NA	NA	NA	Lung adenocarcinoma	NA	NA	NA	NA	FFPE	No	Next generation sequencing	No mutation	Missense									0	No mutation					No mutation							No mutation							No mutation
Talreja, V.	India	NA	47	M	NA	NA	NA	Squamous cell carcinoma	NA	NA	NA	NA	NA	No	Whole genome sequencing
Tseng, L. H.	USA	MM01	NA	NA	NA	NA	NA	NA	NA	NA	NA	NA	FFPE	No	Next generation sequencing		No mutation	p.G12D		No mutation											No mutation
Tseng, L. H.	USA	MM02	NA	NA	NA	NA	NA	NA	NA	NA	NA	NA	FFPE	No	Next generation sequencing		No mutation	p.G12A		No mutation											No mutation
Tseng, L. H.	USA	MM06	NA	NA	NA	NA	NA	NA	NA	NA	NA	NA	FFPE	No	Next generation sequencing		No mutation	p.G12C		p.E545K											No mutation
Tseng, L. H.	USA	PM02	NA	NA	NA	NA	NA	NA	NA	NA	NA	NA	FFPE	Yes	Next generation sequencing		No mutation	No mutation		No mutation											No mutation
Tseng, L. H.	USA	PM04	NA	NA	NA	NA	NA	NA	NA	NA	NA	NA	FFPE	Yes	Next generation sequencing		Mutated p.V600E
Tseng, L. H.	USA	PM06	NA	NA	NA	NA	NA	NA	NA	NA	NA	NA	FFPE	Yes	Next generation sequencing		p.D770_N771insY	No mutation		No mutation											No mutation
Tseng, L. H.	USA	PM13	NA	NA	NA	NA	NA	NA	NA	NA	NA	NA	FFPE	Yes	Next generation sequencing		No mutation	No mutation		No mutation											No mutation
Tseng, L. H.	USA	PM15	NA	NA	NA	NA	NA	NA	NA	NA	NA	NA	FFPE	Yes	Next generation sequencing		No mutation	No mutation		No mutation											No mutation
Tseng, L. H.	USA	PM20	NA	NA	NA	NA	NA	NA	NA	NA	NA	NA	FFPE	Yes	Next generation sequencing		No mutation	No mutation		No mutation											No mutation
Tseng, L. H.	USA	PM26	NA	NA	NA	NA	NA	NA	NA	NA	NA	NA	FFPE	Yes	Next generation sequencing	R158P	No mutation	No mutation		No mutation											No mutation
Tseng, L. H.	USA	PM28	NA	NA	NA	NA	NA	NA	NA	NA	NA	NA	FFPE	Yes	Next generation sequencing		No mutation	No mutation		No mutation											No mutation
Tseng, L. H.	USA	PM31	NA	NA	NA	NA	NA	NA	NA	NA	NA	NA	FFPE	Yes	Next generation sequencing		No mutation	p.G13C		No mutation											No mutation
Vassella, E.	Switzerland	4	NA	NA	NA	NA	NA	NA	NA	NA	NA	NA	NA	Yes	Next generation sequencing			Missense mutation (G12F)																	Amplification			Amplification		No mutation
Vassella, E.	Switzerland	9	NA	NA	NA	NA	NA	NA	NA	NA	NA	NA	NA	Yes	Next generation sequencing	Missense mutation (P278T)		Missense mutation (G12C)	Truncation (R29fs)		Amplification																			No mutation			Truncation (E524*)					Truncation (K1103fs)
Vassella, E.	Switzerland	11	NA	NA	NA	NA	NA	NA	NA	NA	NA	NA	NA	Yes	Next generation sequencing	Missense mutation (G154V)		Missense mutation (G12V)															Missense mutation (P354Q)			No mutation				No mutation		Missense mutation (G461A)
Vassella, E.	Switzerland	12	NA	NA	NA	NA	NA	NA	NA	NA	NA	NA	NA	Yes	Next generation sequencing	Missense mutation (R273L)		Missense mutation (G13D)																						No mutation								Missense mutation (T899A)
Vassella, E.	Switzerland	14	NA	NA	NA	NA	NA	NA	NA	NA	NA	NA	NA	Yes	Next generation sequencing	Missense mutation (N239D)		Missense mutation (G12S)																						No mutation
Vassella, E.	Switzerland	20	NA	NA	NA	NA	NA	NA	NA	NA	NA	NA	NA	Yes	Next generation sequencing	Truncation (L305fs)		Missense mutation (G13D)			Amplification																			No mutation
Vassella, E.	Switzerland	29	NA	NA	NA	NA	NA	NA	NA	NA	NA	NA	NA	Yes	Next generation sequencing			Missense mutation (G12I)			Amplification	No mutation																		No mutation		No mutation	Truncation (Q959*) and truncation F1275fs
Vassella, E.	Switzerland	31	NA	NA	NA	NA	NA	NA	NA	NA	NA	NA	NA	Yes	Next generation sequencing	Missense mutation (R337L)	No mutation																							No mutation
Vassella, E.	Switzerland	49	NA	NA	NA	NA	NA	NA	NA	NA	NA	NA	NA	Yes	Next generation sequencing	Truncation (N268_E271del)	No mutation	Missense mutation (G12C)																	Amplification					No mutation
Vassella, E.	Switzerland	50	NA	NA	NA	NA	NA	NA	NA	NA	NA	NA	NA	Yes	Next generation sequencing																Amplification					Amplification	Missense mutation (T1743R)			No mutation			Missense mutation (V1321Glu)
Vassella, E.	Switzerland	56	NA	NA	NA	NA	NA	NA	NA	NA	NA	NA	NA	Yes	Next generation sequencing			Missense mutation (P34L)																			Inframe (K2700_I2701insI)			Fusion
Vassella, E.	Switzerland	59	NA	NA	NA	NA	NA	NA	NA	NA	NA	NA	NA	No	Next generation sequencing	Truncation (E298*)		Missense mutation (G12A)						Amplification																No mutation
Vassella, E.	Switzerland	64	NA	NA	NA	NA	NA	NA	NA	NA	NA	NA	NA	Yes	Next generation sequencing	Missense mutation (H214R) x2		Missense mutation (G12C) x2																						No mutation									Amplification and NA
Vassella, E.	Switzerland	75	NA	NA	NA	NA	NA	NA	NA	NA	NA	NA	NA	Yes	Next generation sequencing	Missense mutation (M246I)		Missense mutation (G12C)	No mutation			Missense mutation (H174R)																		No mutation		Inframe (P1326_Q1327insQ) and missense (L1051R)
Vassella, E.	Switzerland	84	NA	NA	NA	NA	NA	NA	NA	NA	NA	NA	NA	Yes	Next generation sequencing	Missense mutation (P151A)																	Truncation (p.Gly165_splice)					Amplification		No mutation
Vassella, E.	Switzerland	87	NA	NA	NA	NA	NA	NA	NA	NA	NA	NA	NA	Yes	Next generation sequencing	Truncation (E204*)		No mutation	Missense mutation (p.Thr18Pro, c.52A>C)																					No mutation		No mutation	Truncation (P1535*)
Vassella, E.	Switzerland	89	NA	NA	NA	NA	NA	NA	NA	NA	NA	NA	NA	Yes	Next generation sequencing			Missense mutation (G13C)																		Missense mutation (I170T)
Vassella, E.	Switzerland	91	NA	NA	NA	NA	NA	NA	NA	NA	NA	NA	NA	Yes	Next generation sequencing			Missense mutation (G13C)			Amplification
Vassella, E.	Switzerland	93	NA	NA	NA	NA	NA	NA	NA	NA	NA	NA	NA	Yes	Next generation sequencing															Truncation (G435*)						No mutation							Missense mutation (C93F)				No mutation
Vassella, E.	Switzerland	94	NA	NA	NA	NA	NA	NA	NA	NA	NA	NA	NA	Yes	Next generation sequencing	Missense mutation (C176Y)				Amplification																						Truncation (Q268*)				Truncation (Q3066*)
Vassella, E.	Switzerland	96	NA	NA	NA	NA	NA	NA	NA	NA	NA	NA	NA	Yes	Next generation sequencing	Truncation (L35fs)		Missense mutation (G12V)						No mutation												No mutation
Vassella, E.	Switzerland	97	NA	NA	NA	NA	NA	NA	NA	NA	NA	NA	NA	Yes	Next generation sequencing	Missense mutation (K132R) and missense mutation (Y163C)					Amplification	Missense mutation (G242V)
Vassella, E.	Switzerland	98	NA	NA	NA	NA	NA	NA	NA	NA	NA	NA	NA	No	Next generation sequencing			Missense mutation (G12C)																										Missense mutation (E821K)				Missense mutation (P349A)
Vassella, E.	Switzerland	99	NA	NA	NA	NA	NA	NA	NA	NA	NA	NA	NA	Yes	Next generation sequencing	Missense mutation (R248L)		Missense mutation (G12C)				Truncation (Y261*)
Vassella, E.	Switzerland	105	NA	NA	NA	NA	NA	NA	NA	NA	NA	NA	NA	Yes	Next generation sequencing		Fusion (1-8) and inframe (p.Glu746_Ala750del, c.2235_2249delGGAATTAAGAGAAGC)
Vassella, E.	Switzerland	109	NA	NA	NA	NA	NA	NA	NA	NA	NA	NA	NA	Yes	Next generation sequencing		Missense mutation (E709A) and missense mutation (G719S)	Amplification		Missense mutation (E545K)														Amplification
Vassella, E.	Switzerland	110	NA	NA	NA	NA	NA	NA	NA	NA	NA	NA	NA	Yes	Next generation sequencing		Inframe (p.L747_P753delinsS)
Vassella, E.	Switzerland	111	NA	NA	NA	NA	NA	NA	NA	NA	NA	NA	NA	Yes	Next generation sequencing	Missense mutation (R283P)		No mutation				Missense mutation (G56W)																						Missense mutation (D1127Y)				No mutation
Vassella, E.	Switzerland	115	NA	NA	NA	NA	NA	NA	NA	NA	NA	NA	NA	Yes	Next generation sequencing			Missense mutation (G12C)																								Truncation (Q1346Ter*)	Truncation (Q1577*)	Missense mutation (G1015C)	Missense mutation (R712W)			Missense mutation (D1540N) and truncation (Y2143*)
Vassella, E.	Switzerland	117	NA	NA	NA	NA	NA	NA	NA	NA	NA	NA	NA	Yes	Next generation sequencing			Amplification and missense mutation (G12D)																			Missense mutation (L2767H)									Missense mutation (R2669T)
Vassella, E.	Switzerland	120	NA	NA	NA	NA	NA	NA	NA	NA	NA	NA	NA	Yes	Next generation sequencing	Truncation (E285fs)		Missense mutation (G12C)						No mutation						Missense mutation (R661W)
Vassella, E.	Switzerland	121	NA	NA	NA	NA	NA	NA	NA	NA	NA	NA	NA	Yes	Next generation sequencing			Missense mutation (G12D)		Missense mutation (E542K)													Missense mutation (R130G)											Missense mutation (T859M) x2
Vassella, E.	Switzerland	124	NA	NA	NA	NA	NA	NA	NA	NA	NA	NA	NA	Yes	Next generation sequencing	Truncation (Y220*)		Missense mutation (G12V)
Vassella, E.	Switzerland	131	NA	NA	NA	NA	NA	NA	NA	NA	NA	NA	NA	Yes	Next generation sequencing		Missense mutation (L858R)										Missense mutation (p.Asp32Gly, c.95A>G)							No mutation
Vassella, E.	Switzerland	145	NA	NA	NA	NA	NA	NA	NA	NA	NA	NA	NA	Yes	Next generation sequencing			Missense mutation (G12C)			Amplification																Missense mutation (L1214F)
Vassella, E.	Switzerland	150	NA	NA	NA	NA	NA	NA	NA	NA	NA	NA	NA	Yes	Next generation sequencing																				Fusion and missense mutation (D1028_splice)											Truncation (S611*)
Vassella, E.	Switzerland	154	NA	NA	NA	NA	NA	NA	NA	NA	NA	NA	NA	Yes	Next generation sequencing	Missense mutation (V157F)		Missense mutation (G12C)			Amplification	Truncation (E33*)																Amplification
Vassella, E.	Switzerland	155	NA	NA	NA	NA	NA	NA	NA	NA	NA	NA	NA	Yes	Next generation sequencing	Missense mutation (M237I)																											Truncation (E2693*)					Missense mutation (P270L)
Vassella, E.	Switzerland	159	NA	NA	NA	NA	NA	NA	NA	NA	NA	NA	NA	Yes	Next generation sequencing	Missense mutation (R282P)		Missense mutation (G12C)				Missense mutation (E223V)
Vassella, E.	Switzerland	160	NA	NA	NA	NA	NA	NA	NA	NA	NA	NA	NA	Yes	Next generation sequencing	Missense mutation (R273L)			Missense mutation (G35V)																							Missense mutation (S301L)
Vassella, E.	Switzerland	162	NA	NA	NA	NA	NA	NA	NA	NA	NA	NA	NA	Yes	Next generation sequencing																			Amplification															Amplification
Vassella, E.	Switzerland	164	NA	NA	NA	NA	NA	NA	NA	NA	NA	NA	NA	Yes	Next generation sequencing	Truncation (E285fs)		Amplification, missense mutation (G12D) and missense mutation (G12C)												Missense mutation (R661W)					Amplification								No mutation		Missense mutation (N1233D)
Vassella, E.	Switzerland	174	NA	NA	NA	NA	NA	NA	NA	NA	NA	NA	NA	Yes	Next generation sequencing	Missense mutation (D208V)					Amplification
Vassella, E.	Switzerland	179	NA	NA	NA	NA	NA	NA	NA	NA	NA	NA	NA	Yes	Next generation sequencing	Missense mutation (R280I)		Missense mutation (G13C)				Missense mutation (D355Y)											No mutation									Truncation (G2054fs)
Vassella, E.	Switzerland	180	NA	NA	NA	NA	NA	NA	NA	NA	NA	NA	NA	Yes	Next generation sequencing					Misssense mutation (E545K)														Amplification											Inframe (F1509del)
Vassella, E.	Switzerland	181	NA	NA	NA	NA	NA	NA	NA	NA	NA	NA	NA	Yes	Next generation sequencing						Missense mutation (S359R)														Amplification											Missense mutation (P2153Q)
Vassella, E.	Switzerland	186	NA	NA	NA	NA	NA	NA	NA	NA	NA	NA	NA	Yes	Next generation sequencing	Missense mutation (G245C)														Truncation (E53*)														Truncation (Q338*)
Vassella, E.	Switzerland	187	NA	NA	NA	NA	NA	NA	NA	NA	NA	NA	NA	Yes	Next generation sequencing	Missense mutation (V172F)																			Amplification
Vassella, E.	Switzerland	190	NA	NA	NA	NA	NA	NA	NA	NA	NA	NA	NA	Yes	Next generation sequencing	Truncation (V203fs)		Missense mutation (G13C)				Truncation (C132*)									Missense mutation (R940Q)																	Missense mutation (P1886H) and missense mutation (V2180I)
Vassella, E.	Switzerland	196	NA	NA	NA	NA	NA	NA	NA	NA	NA	NA	NA	Yes	Next generation sequencing	Missense mutation (M246R)		Missense mutation (G12V)			Amplification	Truncation (E57*)
Vassella, E.	Switzerland	197	NA	NA	NA	NA	NA	NA	NA	NA	NA	NA	NA	Yes	Next generation sequencing	Missense mutation (R337L)		Missense mutation (Q61L)																														No mutation
Vassella, E.	Switzerland	204	NA	NA	NA	NA	NA	NA	NA	NA	NA	NA	NA	Yes	Next generation sequencing	Missense mutation (R196P)		Missense mutation (G12A)																														Missense mutation (K1530M)
Vassella, E.	Switzerland	205	NA	NA	NA	NA	NA	NA	NA	NA	NA	NA	NA	Yes	Next generation sequencing			Amplification			No mutation						Missense mutation (p.Ser37Phe, c.110C>T)							Amplification										Missense mutation (E1340K), missense mutation (E1362K), missense mutation (E1364fs), missense mutation (E1385D), missense mutation (F975Y) and missense mutation (T910M)					Amplification
Vassella, E.	Switzerland	210	NA	NA	NA	NA	NA	NA	NA	NA	NA	NA	NA	Yes	Next generation sequencing	Missense mutation (C277F)		Missense mutation (G12V)
Vassella, E.	Switzerland	211	NA	NA	NA	NA	NA	NA	NA	NA	NA	NA	NA	Yes	Next generation sequencing	Missense mutation (R248L)		Missense mutation (G12C)			No mutation																Truncation (G1406*)
Vassella, E.	Switzerland	212	NA	NA	NA	NA	NA	NA	NA	NA	NA	NA	NA	Yes	Next generation sequencing
Wang, H.	China	1	29	F	NA	Never	NA	adenocarcinoma	29	0	NA	NA	FFPE	Yes	Next generation sequencing	Non synonymous SNV (H61R)	Non frameshift deletion (745_750del)	No mutation	No mutation	No mutation	No mutation	No mutation	No mutation	No mutation	No mutation		No mutation	No mutation		No mutation			Non synonymous SNV (G129R)	No mutation	No mutation	No mutation	No mutation	No mutation	No mutation	No mutation	No mutation	No mutation			No mutation	No mutation	No mutation		No mutation
Wang, H.	China	2	45	M	NA	Never	NA	adenocarcinoma	45	0	NA	NA	FFPE	Yes	Next generation sequencing	No mutation	Non frameshift deletion (745_750del)	No mutation	No mutation	No mutation	No mutation	No mutation	No mutation	Copy number gain	No mutation		Non synonymous SNV (T41I)	No mutation		No mutation			No mutation	No mutation	No mutation	No mutation	No mutation	No mutation	No mutation	No mutation	No mutation	No mutation			No mutation	No mutation	No mutation		No mutation
Wang, H.	China	3	61	M	NA	Ever	NA	adenocarcinoma	61	0	NA	NA	FFPE	Yes	Next generation sequencing	Non synonymous SNV (C3Y)	Non frameshift deletion (745_750del)	No mutation	No mutation	No mutation	No mutation	No mutation	No mutation	No mutation	No mutation		No mutation	No mutation		No mutation			No mutation	No mutation	No mutation	No mutation	No mutation	No mutation	No mutation	No mutation	No mutation	No mutation			No mutation	No mutation	No mutation		No mutation
Wang, H.	China	4	64	M	NA	Never	NA	adenocarcinoma	64	0	NA	NA	FFPE	Yes	Next generation sequencing	Non synonymous SNV (L125P)	Non frameshift deletion (745_750del)	No mutation	Copy number loss	No mutation	No mutation	No mutation	Copy number loss	No mutation	No mutation		No mutation	No mutation		No mutation			No mutation	No mutation	No mutation	No mutation	No mutation	No mutation	Non synonymous SNV (D1278N)	No mutation	No mutation	No mutation			No mutation	No mutation	Copy number loss		No mutation
Wang, H.	China	5	57	M	NA	Never	NA	adenocarcinoma	57	0	NA	NA	FFPE	Yes	Next generation sequencing	No mutation	Non synonymous SNV (T751I), non frameshift deletion (745_750del)	No mutation	No mutation	No mutation	No mutation	No mutation	No mutation	No mutation	No mutation		No mutation	No mutation		No mutation			No mutation	Copy number gain	No mutation	No mutation	No mutation	No mutation	No mutation	No mutation	No mutation	No mutation			No mutation	No mutation	No mutation		No mutation
Wang, H.	China	6	78	F	NA	Never	NA	adenocarcinoma	78	0	NA	NA	FFPE	Yes	Next generation sequencing	No mutation	Non synonymous SNV (H835L), non synonymous SNV (L833V) and copy number gain	No mutation	No mutation	No mutation	No mutation	No mutation	No mutation	Copy number gain	No mutation		No mutation	No mutation		No mutation			No mutation	No mutation	No mutation	No mutation	No mutation	Copy number gain	No mutation	No mutation	No mutation	No mutation			No mutation	No mutation	No mutation		Copy number gain
Wang, H.	China	7	63	M	NA	Ever	NA	adenocarcinoma	63	0	NA	NA	FFPE	Yes	Next generation sequencing	Non synonymous SNV (G113C)	Non synonymous SNV (L858R) and copy number gain	No mutation	No mutation	No mutation	No mutation	No mutation	No mutation	No mutation	No mutation		No mutation	No mutation		No mutation			No mutation	No mutation	No mutation	No mutation	No mutation	No mutation	No mutation	No mutation	No mutation	No mutation			No mutation	No mutation	No mutation		No mutation
Wang, H.	China	8	58	M	NA	Never	NA	adenocarcinoma	58	0	NA	NA	FFPE	Yes	Next generation sequencing	No mutation	Non synonymous SNV (L858R) and copy number gain	No mutation	No mutation	No mutation	No mutation	No mutation	No mutation	No mutation	No mutation		No mutation	No mutation		No mutation			No mutation	No mutation	No mutation	No mutation	No mutation	No mutation	No mutation	No mutation	No mutation	No mutation			No mutation	No mutation	No mutation		No mutation
Wang, H.	China	9	65	M	NA	Ever	NA	adenocarcinoma	65	0	NA	NA	FFPE	Yes	Next generation sequencing	Non synonymous SNV (V25F)	No mutation	Non synonymous SNV (G12C)	No mutation	No mutation	No mutation	No mutation	No mutation	No mutation	No mutation		No mutation	No mutation		No mutation			No mutation	No mutation	Copy number gain	Copy number gain	No mutation	No mutation	No mutation	No mutation	No mutation	No mutation			No mutation	No mutation	No mutation		No mutation
Wang, H.	China	10	52	M	NA	Ever	NA	mixed subtype	52	0	NA	NA	FFPE	Yes	Next generation sequencing	No mutation	Non synonymous SNV (G719S), Non synonymous SNV (E709K) and copy number gain	No mutation	No mutation	No mutation	No mutation	No mutation	No mutation	Copy number gain	No mutation		No mutation	No mutation		No mutation			No mutation	No mutation	No mutation	No mutation	No mutation	No mutation	No mutation	No mutation	No mutation	No mutation			No mutation	No mutation	No mutation		No mutation
Wang, H.	China	11	49	M	NA	Never	NA	adenocarcinoma	49	0	NA	NA	FFPE	Yes	Next generation sequencing	No mutation	No mutation	No mutation	No mutation	No mutation	No mutation	No mutation	No mutation	No mutation	No mutation		No mutation	No mutation		No mutation			No mutation	No mutation	No mutation	No mutation	No mutation	No mutation	Non synonymous SNV (Q249R)	No mutation	No mutation	No mutation			No mutation	No mutation	No mutation		No mutation
Wang, H.	China	12	74	M	NA	Ever	NA	squamous	74	0	NA	NA	FFPE	Yes	Next generation sequencing	No mutation	Copy number gain	No mutation	No mutation	Copy number gain	No mutation	No mutation	No mutation	No mutation	No mutation		No mutation	No mutation		No mutation			No mutation	No mutation	No mutation	No mutation	No mutation	No mutation	No mutation	No mutation	No mutation	No mutation			No mutation	No mutation	No mutation		No mutation
Wang, H.	China	13	66	M	NA	Ever	NA	adenocarcinoma	66	0	NA	NA	FFPE	Yes	Next generation sequencing	No mutation	No mutation	Non synonymous SNV (G12C)	No mutation	No mutation	No mutation	No mutation	No mutation	No mutation	No mutation		No mutation	No mutation		No mutation			No mutation	No mutation	No mutation	No mutation	No mutation	No mutation	No mutation	No mutation	No mutation	No mutation			No mutation	No mutation	No mutation		No mutation
Wang, H.	China	14	64	M	NA	Ever	NA	adenocarcinoma	64	0	NA	NA	FFPE	Yes	Next generation sequencing	No mutation	No mutation	Non synonymous SNV (G12V)	No mutation	No mutation	No mutation	No mutation	No mutation	No mutation	No mutation		No mutation	No mutation		No mutation			No mutation	No mutation	No mutation	No mutation	No mutation	No mutation	No mutation	No mutation	No mutation	No mutation			No mutation	No mutation	No mutation		No mutation
Wang, H.	China	15	33	M	NA	Never	NA	adenocarcinoma	33	0	NA	NA	FFPE	Yes	Next generation sequencing	No mutation	Copy number gain	No mutation	No mutation	No mutation	No mutation	No mutation	No mutation	No mutation	No mutation		No mutation	No mutation		No mutation			No mutation	No mutation	No mutation	No mutation	No mutation	No mutation	No mutation	Fusion (EML4-ALK)	No mutation	No mutation			No mutation	No mutation	No mutation		No mutation
Wang, H.	China	16	50	F	NA	Never	NA	mixed subtype	50	0	NA	NA	FFPE	Yes	Next generation sequencing	Frameshift deletion (L69fs)	No mutation	No mutation	No mutation	No mutation	No mutation	No mutation	No mutation	No mutation	No mutation		No mutation	No mutation		No mutation			No mutation	No mutation	No mutation	No mutation	No mutation	No mutation	No mutation	Fusion (EML4-ALK)	No mutation	No mutation			No mutation	No mutation	No mutation		No mutation
Wang, H.	China	17	53	F	NA	Never	NA	mixed subtype	53	0	NA	NA	FFPE	Yes	Next generation sequencing	No mutation	No mutation	No mutation	No mutation	No mutation	No mutation	No mutation	No mutation	Copy number gain	No mutation		No mutation	No mutation		No mutation			No mutation	No mutation	No mutation	No mutation	No mutation	No mutation	No mutation	Fusion (EML4-ALK)	No mutation	No mutation			No mutation	No mutation	No mutation		No mutation
Wang, H.	China	18	60	F	NA	Ever	NA	adenocarcinoma	60	0	NA	NA	FFPE	Yes	Next generation sequencing	Stop gain (W52X)	No mutation	No mutation	Copy number loss	No mutation	Copy number gain	No mutation	Copy number loss	Copy number gain	No mutation		No mutation	No mutation		No mutation			No mutation	No mutation	No mutation	No mutation	No mutation	No mutation	No mutation	No mutation	Copy number gain	No mutation			No mutation	No mutation	No mutation		Non synonymous SNV (D84H)
Wang, H.	China	19	70	M	NA	Ever	NA	adenocarcinoma	70	0	NA	NA	FFPE	Yes	Next generation sequencing	Non synonymous CNV (I23T)	No mutation	No mutation	Non synonymous SNV (V115L)	No mutation	No mutation	Copy number loss	No mutation	No mutation	No mutation		No mutation	No mutation		No mutation			No mutation	No mutation	No mutation	No mutation	No mutation	No mutation	No mutation	No mutation	No mutation	No mutation			Copy number loss	Copy number loss	No mutation		No mutation
Wang, H.	China	20	61	M	NA	Ever	NA	adenocarcinoma	61	0	NA	NA	FFPE	Yes	Next generation sequencing	Non synonymous CNV (R148G)	No mutation	No mutation	Non synonymous SNV (V115L)	No mutation	No mutation	No mutation	No mutation	No mutation	No mutation		No mutation	No mutation		No mutation			No mutation	No mutation	No mutation	No mutation	No mutation	No mutation	No mutation	No mutation	No mutation	No mutation			No mutation	No mutation	No mutation		No mutation
Wang, H.	China	21	72	M	NA	Ever	NA	adenocarcinoma	72	0	NA	NA	FFPE	Yes	Next generation sequencing	No mutation	No mutation	Non synonymous SNV (Q61H) x2	No mutation	No mutation	No mutation	Frameshift deletion (P281fs)	No mutation	Copy number gain	Non synonymous SNV (A184P)		No mutation	Copy number gain		No mutation			No mutation	No mutation	No mutation	No mutation	No mutation	No mutation	No mutation	No mutation	No mutation	No mutation			No mutation	No mutation	No mutation		No mutation
Wang, H.	China	22	61	M	NA	Ever	NA	squamous	61	0	NA	NA	FFPE	Yes	Next generation sequencing	Non synonymous CNV (C85R)	No mutation	No mutation	No mutation	No mutation	No mutation	No mutation	No mutation	Copy number gain	No mutation		No mutation	No mutation		No mutation			No mutation	No mutation	No mutation	No mutation	No mutation	No mutation	No mutation	No mutation	No mutation	No mutation			No mutation	No mutation	No mutation		No mutation
Wang, H.	China	23	47	F	NA	Ever	NA	adenocarcinoma	47	0	NA	NA	FFPE	Yes	Next generation sequencing	No mutation	No mutation	No mutation	Copy number loss	No mutation	No mutation	No mutation	Copy number loss	No mutation	No mutation		No mutation	Copy number gain		No mutation			No mutation	No mutation	No mutation	No mutation	No mutation	No mutation	No mutation	No mutation	No mutation	Stop gain (Q723*)			No mutation	No mutation	No mutation		No mutation
Wang, H.	China	24	57	M	NA	Never	NA	mixed subtype	57	0	NA	NA	FFPE	Yes	Next generation sequencing	No mutation	No mutation	No mutation	Copy number loss	No mutation	No mutation	No mutation	Copy number loss	No mutation	No mutation		No mutation	No mutation		No mutation			No mutation	No mutation	No mutation	No mutation	No mutation	Copy number gain	No mutation	No mutation	No mutation	No mutation			No mutation	No mutation	No mutation		No mutation
Wang, H.	China	25	54	M	NA	Ever	NA	adenocarcinoma	54	0	NA	NA	FFPE	Yes	Next generation sequencing	Stop gain (R64X)	No mutation	No mutation	Copy number loss	No mutation	No mutation	No mutation	Copy number loss	No mutation	No mutation		No mutation	No mutation		Copy number loss			No mutation	No mutation	No mutation	No mutation	No mutation	No mutation	No mutation	No mutation	No mutation	No mutation			No mutation	Copy number loss	Copy number loss		No mutation
Wang, H.	China	26	58	M	NA	Never	NA	adenocarcinoma	58	60.8547	NA	NA	FFPE	Yes	Next generation sequencing	No mutation	Non frameshift deletion (745_750del) and copy number gain	No mutation	No mutation	No mutation	Copy number gain	Non synonymous SNV (I161F)	No mutation	No mutation	No mutation		Non frameshift deletion (c.134_142del)	No mutation		No mutation			No mutation	No mutation	No mutation	Copy number gain	No mutation	No mutation	No mutation	No mutation	No mutation	No mutation			No mutation	No mutation	Copy number loss		No mutation
Wang, H.	China	27	58	F	NA	Never	NA	adenocarcinoma	58	54.6739	NA	NA	FFPE	Yes	Next generation sequencing	No mutation	Non frameshift deletion (746_750del)	No mutation	No mutation	Copy number gain	No mutation	No mutation	No mutation	No mutation	No mutation		No mutation	No mutation		No mutation			No mutation	No mutation	No mutation	Copy number gain	No mutation	No mutation	No mutation	No mutation	No mutation	No mutation			No mutation	No mutation	No mutation		No mutation
Wang, H.	China	28	44	M	NA	Ever	NA	adenocarcinoma	44	33.1068	NA	NA	FFPE	Yes	Next generation sequencing	Non synonymous SNV (G134V)	Non synonymous SNV (T790M), non frameshift deletion (746_750del) and copy number gain	No mutation	No mutation	No mutation	No mutation	No mutation	No mutation	No mutation	No mutation		No mutation	No mutation		Copy number loss			No mutation	No mutation	No mutation	Non synonymous SNV (T1271M)	No mutation	No mutation	Non synonymous SNV (V1373I)	No mutation	Copy number gain	No mutation			No mutation	No mutation	No mutation		No mutation
Wang, H.	China	29	61	F	NA	Never	NA	adenocarcinoma	61	18.8383	NA	NA	FFPE	Yes	Next generation sequencing	Non synonymous SNV (G113S)	Non frameshift deletion (747_753del)	No mutation	No mutation	No mutation	No mutation	No mutation	No mutation	No mutation	No mutation		No mutation	No mutation		No mutation			No mutation	No mutation	No mutation	No mutation	No mutation	No mutation	No mutation	No mutation	No mutation	No mutation			No mutation	No mutation	No mutation		No mutation
Wang, H.	China	30	64	F	NA	Never	NA	adenocarcinoma	64	23.5068	NA	NA	FFPE	Yes	Next generation sequencing	No mutation	Non synonymous SNV (T790M), non frameshift deletion (747_753del) and copy number gain	No mutation	No mutation	No mutation	No mutation	No mutation	No mutation	No mutation	No mutation		Non synonymous SNV (S37F)	No mutation		No mutation			No mutation	Copy number gain	No mutation	No mutation	No mutation	No mutation	No mutation	No mutation	No mutation	No mutation			No mutation	No mutation	No mutation		No mutation
Wang, H.	China	31	33	M	NA	Never	NA	adenocarcinoma	33	20.3835	NA	NA	FFPE	Yes	Next generation sequencing	Non frameshift deletion (153_161del)	Non frameshift deletion (745_750del) and copy number gain	No mutation	No mutation	No mutation	No mutation	No mutation	No mutation	No mutation	No mutation		No mutation	No mutation		No mutation			No mutation	No mutation	No mutation	No mutation	No mutation	No mutation	No mutation	No mutation	No mutation	No mutation			No mutation	No mutation	No mutation		No mutation
Wang, H.	China	32	48	F	NA	Never	NA	mixed subtype	48	9.99451	NA	NA	FFPE	Yes	Next generation sequencing	No mutation	Non frameshift deletion (745_750del	No mutation	No mutation	No mutation	No mutation	No mutation	No mutation	No mutation	No mutation		No mutation	No mutation		No mutation			No mutation	No mutation	No mutation	No mutation	No mutation	No mutation	No mutation	No mutation	No mutation	No mutation			No mutation	No mutation	No mutation		No mutation
Wang, H.	China	33	54	M	NA	Ever	NA	adenocarcinoma	54	26.1041	NA	NA	FFPE	Yes	Next generation sequencing	No mutation	Non synonymous SNV (T790M), non frameshift deletion (745_750del) and copy number gain	No mutation	No mutation	No mutation	Copy number gain	No mutation	No mutation	No mutation	No mutation		No mutation	Copy number gain		No mutation			No mutation	No mutation	No mutation	No mutation	No mutation	No mutation	No mutation	No mutation	No mutation	No mutation			No mutation	No mutation	No mutation		No mutation
Wang, H.	China	34	50	F	NA	Never	NA	adenocarcinoma	50	78.4109	NA	NA	FFPE	Yes	Next generation sequencing	No mutation	Non frameshift deletion (745_750del)	No mutation	No mutation	No mutation	No mutation	No mutation	No mutation	No mutation	No mutation		No mutation	No mutation		Nonsynonymous SNV (S114L)			No mutation	No mutation	No mutation	No mutation	No mutation	No mutation	No mutation	No mutation	No mutation	No mutation			No mutation	No mutation	No mutation		No mutation
Wang, H.	China	35	61	M	NA	Ever	NA	mixed subtype	61	24.6575	NA	NA	FFPE	Yes	Next generation sequencing	No mutation	Non synonymous SNV (I740V)	No mutation	No mutation	No mutation	No mutation	Non synonymous SNV (P281L) and frameshift deletion (G279fs)	No mutation	No mutation	No mutation		No mutation	Copy number gain		Copy number loss			No mutation	No mutation	No mutation	No mutation	No mutation	No mutation	No mutation	No mutation	No mutation	Stop gain (Q354X)			No mutation	Copy number loss	No mutation		No mutation
Wang, H.	China	36	46	M	NA	Ever	NA	adenocarcinoma	46	34.8493	NA	NA	FFPE	Yes	Next generation sequencing	Stop gain (K219X)	Non synonymous SNV (L858R)	No mutation	Copy number loss	No mutation	No mutation	No mutation	Copy number loss	No mutation	No mutation		No mutation	No mutation		No mutation			No mutation	No mutation	No mutation	No mutation	No mutation	No mutation	No mutation	No mutation	No mutation	No mutation			No mutation	No mutation	No mutation		No mutation
Wang, H.	China	37	68	F	NA	Never	NA	adenocarcinoma	68	76.3396	NA	NA	FFPE	Yes	Next generation sequencing	No mutation	Non synonymous SNV (L858R)	No mutation	No mutation	No mutation	No mutation	No mutation	No mutation	No mutation	No mutation		No mutation	No mutation		No mutation			No mutation	No mutation	No mutation	No mutation	No mutation	No mutation	No mutation	No mutation	No mutation	No mutation			No mutation	No mutation	No mutation		No mutation
Wang, H.	China	38	67	F	NA	Never	NA	adenocarcinoma	67	3.55068	NA	NA	FFPE	Yes	Next generation sequencing	No mutation	Non synonymous SNV (L858R)	No mutation	Copy number loss	Non synonymous SNV (Q546K)	No mutation	No mutation	Copy number loss	No mutation	No mutation		Non synonymous SNV (S33A)	No mutation		No mutation			No mutation	No mutation	No mutation	No mutation	No mutation	No mutation	No mutation	No mutation	No mutation	No mutation			No mutation	No mutation	No mutation		No mutation
Wang, H.	China	39	56	M	NA	Ever	NA	adenocarcinoma	56	10.3562	NA	NA	FFPE	Yes	Next generation sequencing	Non synonymous SNV (G113V)	Non synonymous SNV (E282K)	No mutation	No mutation	No mutation	No mutation	No mutation	No mutation	No mutation	No mutation		No mutation	No mutation		No mutation			No mutation	No mutation	No mutation	No mutation	No mutation	No mutation	No mutation	No mutation	No mutation	No mutation			No mutation	No mutation	No mutation		Non synonymous SNV (R24L)
Wang, H.	China	40	53	F	NA	Never	NA	adenocarcinoma	53	74.1369	NA	NA	FFPE	Yes	Next generation sequencing	No mutation	No mutation	No mutation	No mutation	No mutation	No mutation	No mutation	No mutation	No mutation	No mutation		No mutation	No mutation		No mutation			No mutation	No mutation	No mutation	No mutation	No mutation	No mutation	No mutation	No mutation	No mutation	No mutation			No mutation	No mutation	No mutation		No mutation
Wang, H.	China	41	56	M	NA	Ever	NA	mixed subtype	56	28.537	NA	NA	FFPE	Yes	Next generation sequencing	No mutation	No mutation	No mutation	No mutation	No mutation	No mutation	No mutation	No mutation	No mutation	No mutation		No mutation	No mutation		No mutation			No mutation	No mutation	No mutation	No mutation	No mutation	No mutation	No mutation	No mutation	No mutation	No mutation			No mutation	No mutation	No mutation		No mutation
Wang, H.	China	42	52	M	NA	Ever	NA	adenocarcinoma	52	20.515	NA	NA	FFPE	Yes	Next generation sequencing	No mutation	No mutation	Non synonymous SNV (G12C)	No mutation	No mutation	No mutation	No mutation	No mutation	No mutation	No mutation		No mutation	Copy number gain		No mutation			No mutation	No mutation	No mutation	No mutation	Non synonymous SNV (W393C) and non synonymous SNV (R2691C)	No mutation	No mutation	No mutation	No mutation	Non synonymous SNV (Q562P)			Copy number loss	No mutation	No mutation		No mutation
Wang, H.	China	43	40	M	NA	Ever	NA	adenocarcinoma	40	22.2904	NA	NA	FFPE	Yes	Next generation sequencing	No mutation	No mutation	Non synonymous SNV (G12S)	No mutation	No mutation	No mutation	No mutation	No mutation	No mutation	No mutation		No mutation	No mutation		No mutation			No mutation	No mutation	No mutation	No mutation	No mutation	No mutation	No mutation	No mutation	No mutation	No mutation			No mutation	No mutation	No mutation		No mutation
Wang, H.	China	44	53	F	NA	Never	NA	adenocarcinoma	53	30.5753	NA	NA	FFPE	Yes	Next generation sequencing	Non synonymous SNV (R24C)	No mutation	Non synonymous SNV (G12C)	No mutation	No mutation	No mutation	No mutation	No mutation	No mutation	No mutation		No mutation	No mutation		No mutation			No mutation	No mutation	No mutation	No mutation	No mutation	No mutation	No mutation	No mutation	No mutation	No mutation			No mutation	No mutation	Q388X		No mutation
Wang, H.	China	45	57	M	NA	Ever	NA	adenocarcinoma	57	19.989	NA	NA	FFPE	Yes	Next generation sequencing	Non synonymous SNV (R26L) and copy number loss	No mutation	Non synonymous SNV (G12C)	No mutation	No mutation	No mutation	No mutation	No mutation	No mutation	Copy number loss		No mutation	No mutation		No mutation			Frameshift deletion (K62fs) and stop gain (Q245X)	No mutation	No mutation	No mutation	No mutation	No mutation	No mutation	No mutation	Copy number gain	No mutation			No mutation	Copy number loss	No mutation		No mutation
Wang, H.	China	46	54	M	NA	Ever	NA	adenocarcinoma	54	8.44931	NA	NA	FFPE	Yes	Next generation sequencing	Stop gain (E166X)	No mutation	Non synonymous SNV (G13C)	No mutation	Non synonymous SNV (E545K)	No mutation	No mutation	No mutation	No mutation	No mutation		No mutation	Copy number gain		No mutation			No mutation	No mutation	No mutation	No mutation	No mutation	No mutation	No mutation	No mutation	No mutation	No mutation			No mutation	No mutation	No mutation		No mutation
Wang, H.	China	47	53	F	NA	Never	NA	adenocarcinoma	53	30.8054	NA	NA	FFPE	Yes	Next generation sequencing	Non synonymous SNV (M208K)	No mutation	Non synonymous SNV (G12C)	No mutation	Non synonymous SNV (E542K)	No mutation	No mutation	No mutation	No mutation	No mutation		No mutation	No mutation		No mutation			No mutation	No mutation	No mutation	No mutation	No mutation	No mutation	No mutation	No mutation	No mutation	No mutation			No mutation	No mutation	No mutation		No mutation
Wang, H.	China	48	43	M	NA	Ever	NA	adenocarcinoma	43	6.37808	NA	NA	FFPE	Yes	Next generation sequencing	Non synonymous SNV (Y88C)	Non synonymous SNV (L858R) and copy number gain	No mutation	No mutation	No mutation	No mutation	No mutation	No mutation	No mutation	No mutation		No mutation	No mutation		No mutation			No mutation	No mutation	Copy number gain	No mutation	No mutation	No mutation	Frameshift deletion (D1062fs)	No mutation	No mutation	Stop gain (Q723X) and frameshift deletion (P1560fs)			No mutation	No mutation	No mutation		No mutation
Wang, H.	China	49	43	F	NA	Never	NA	adenocarcinoma	43	20.3178	NA	NA	FFPE	Yes	Next generation sequencing	Non synonymous SNV (R26H)	No mutation	No mutation	No mutation	No mutation	No mutation	No mutation	No mutation	No mutation	No mutation		No mutation	No mutation		No mutation			No mutation	No mutation	No mutation	Copy number gain	No mutation	No mutation	No mutation	Fusion (EML4-ALK)	No mutation	No mutation			No mutation	No mutation	No mutation		No mutation
Wang, H.	China	50	63	M	NA	Never	NA	squamous	63	4.24109	NA	NA	FFPE	Yes	Next generation sequencing	Non synonymous SNV (G112S)	No mutation	No mutation	No mutation	No mutation	Copy number gain	No mutation	No mutation	No mutation	No mutation		No mutation	No mutation		No mutation			No mutation	No mutation	Copy number gain	No mutation	No mutation	No mutation	No mutation	No mutation	No mutation	No mutation			No mutation	No mutation	No mutation		No mutation
Wang, H.	China	51	58	M	NA	Ever	NA	mixed subtype	58	37.6767	NA	NA	FFPE	Yes	Next generation sequencing	Non synonymous SNV (Y73C)	Copy number gain	No mutation	No mutation	No mutation	No mutation	No mutation	No mutation	No mutation	Non synonymous SNV (S102L)		No mutation	Non synonymous SNV (G257A)		No mutation			Copy number deletion	No mutation	No mutation	No mutation	No mutation	No mutation	No mutation	No mutation	No mutation	No mutation			No mutation	No mutation	No mutation		No mutation
Wang, H.	China	52	47	M	NA	Never	NA	adenocarcinoma	47	94.7835	NA	NA	FFPE	Yes	Next generation sequencing	Non synonymous SNV (D149V)	Copy number gain	No mutation	No mutation	No mutation	No mutation	No mutation	No mutation	No mutation	No mutation		No mutation	No mutation		No mutation			No mutation	No mutation	No mutation	Copy number gain	No mutation	No mutation	Copy number gain	No mutation	No mutation	No mutation			No mutation	No mutation	No mutation		No mutation
Wang, H.	China	53	52	M	NA	Ever	NA	adenocarcinoma	52	10.9151	NA	NA	FFPE	Yes	Next generation sequencing	Non synonymous SNV (Y102C)	No mutation	No mutation	No mutation	No mutation	No mutation	No mutation	No mutation	No mutation	No mutation		No mutation	Copy number gain		Copy number loss			No mutation	No mutation	No mutation	No mutation	No mutation	No mutation	No mutation	No mutation	No mutation	No mutation			No mutation	Copy number loss	Copy number loss		No mutation
Wang, H.	China	54	50	M	NA	Never	NA	adenocarcinoma	50	9.7315	NA	NA	FFPE	Yes	Next generation sequencing	No mutation	No mutation	No mutation	No mutation	Non synonymous SNV (N1044T)	No mutation	No mutation	No mutation	No mutation	No mutation		No mutation	No mutation		No mutation			No mutation	No mutation	No mutation	No mutation	No mutation	No mutation	No mutation	No mutation	No mutation	No mutation			No mutation	No mutation	No mutation		No mutation
Wang, H.	China	55	62	M	NA	Ever	NA	adenocarcinoma	62	12.3288	NA	NA	FFPE	Yes	Next generation sequencing	No mutation	No mutation	No mutation	No mutation	No mutation	No mutation	No mutation	No mutation	No mutation	No mutation		No mutation	No mutation		No mutation			No mutation	No mutation	No mutation	No mutation	No mutation	No mutation	No mutation	No mutation	No mutation	No mutation			No mutation	No mutation	No mutation		No mutation
Wang, H.	China	56	68	M	NA	Ever	NA	adenocarcinoma	68	38.6301	NA	NA	FFPE	Yes	Next generation sequencing	No mutation	No mutation	No mutation	No mutation	Copy number gain	No mutation	Copy number loss	No mutation	No mutation	No mutation		No mutation	No mutation		No mutation			Copy number deletion	Copy number gain	No mutation	No mutation	No mutation	Copy number gain	No mutation	No mutation	No mutation	No mutation			Copy number loss	No mutation	Copy number loss		No mutation
Wang, H.	China	57	53	M	NA	Ever	NA	adenocarcinoma	53	15.2877	NA	NA	FFPE	Yes	Next generation sequencing	Non synonymous SNV (V65L)	Non synonymous SNV (L858R) and copy number gain	No mutation	Copy number loss	No mutation	No mutation	No mutation	Copy number loss	No mutation	No mutation		No mutation	No mutation		No mutation			No mutation	No mutation	No mutation	No mutation	No mutation	No mutation	No mutation	No mutation	No mutation	No mutation			No mutation	No mutation	No mutation		No mutation
Wang, H.	China	58	57	M	NA	Never	NA	adenocarcinoma	57	16.6685	NA	NA	FFPE	Yes	Next generation sequencing	No mutation	Non frameshift deletion (745_750del) and copy number gain	No mutation	No mutation	No mutation	Copy number gain	No mutation	No mutation	No mutation	No mutation		No mutation	No mutation		No mutation			Copy number deletion	Copy number gain	No mutation	Copy number gain	No mutation	No mutation	No mutation	No mutation	Copy number gain	No mutation			No mutation	No mutation	Copy number loss		No mutation
Wang, H.	China	59	60	M	NA	Ever	NA	adenocarcinoma	60	28.8657	NA	NA	FFPE	Yes	Next generation sequencing	Non synonymous SNV (R141L)	No mutation	No mutation	Copy number loss	No mutation	Copy number gain	No mutation	Copy number loss	No mutation	No mutation		No mutation	Copy number gain		No mutation			No mutation	No mutation	No mutation	Copy number gain	Copy number loss	No mutation	No mutation	No mutation	No mutation	No mutation			Copy number loss	No mutation	No mutation		No mutation
Wang, H.	China	60	60	F	NA	Never	NA	adenocarcinoma	60	24.0657	NA	NA	FFPE	Yes	Next generation sequencing	No mutation	No mutation	No mutation	No mutation	No mutation	No mutation	No mutation	No mutation	No mutation	No mutation		No mutation	No mutation		No mutation			Copy number deletion	No mutation	No mutation	No mutation	Non synonymous SNV (E1979K)	No mutation	No mutation	No mutation	No mutation	Stop gain (Q581X)			No mutation	No mutation	No mutation		No mutation
Wang, H.	China	61	39	M	NA	Never	NA	adenocarcinoma	39	6.93698	NA	NA	FFPE	Yes	Next generation sequencing	Stop gain (R210X)	No mutation	No mutation	No mutation	No mutation	No mutation	No mutation	No mutation	No mutation	No mutation		No mutation	No mutation		No mutation			Frameshift deletion (R47fs)	No mutation	No mutation	No mutation	No mutation	No mutation	No mutation	No mutation	No mutation	No mutation			No mutation	No mutation	Copy number loss		No mutation
Wang, W.	China	NA	48	M	Chinese	Ever	NA	Lung adenocarcinoma	48	0	NA	Alive	NA	No	Next generation sequencing		Fusion (EGFR-RAD51)		Copy number loss
Wu, H.	China	NA	50	F	Chinese	NA	NA	NA	50	0	NA	Alive	NA	No	Next generation sequencing		Missense mutation (L858R)									TPS<1%									No mutation					No mutation
Xu, Y.	China	X	NA	NA	NA	NA	NA	NA	NA	NA	NA	NA	FFPE	Yes	Next generation sequencing	Splice site	No mutation	Mutation	CNV	CNV	No mutation				No mutation				CNV	Frameshift	No mutation	No mutation	Frameshift		No mutation	CNV				Mutation				Mutation	No mutation
Xu, Y.	China	M	NA	NA	NA	NA	NA	NA	NA	NA	NA	NA	FFPE	Yes	Next generation sequencing	Frameshift	No mutation	No mutation	No mutation	No mutation	No mutation				No mutation				No mutation	Frameshift	Synonymous	No mutation	No mutation		No mutation	No mutation				No mutation				No mutation	No mutation
Xu, Y.	China	H	NA	NA	NA	NA	NA	NA	NA	NA	NA	NA	FFPE	Yes	Next generation sequencing	Missense	Indel	No mutation	No mutation	No mutation	No mutation				No mutation				CNV	No mutation	No mutation	No mutation	No mutation		Copy number amplification	No mutation				No mutation				No mutation	No mutation
Xu, Y.	China	W	NA	NA	NA	NA	NA	NA	NA	NA	NA	NA	FFPE	Yes	Next generation sequencing	Missense	CNV	No mutation	No mutation	No mutation	No mutation				No mutation				No mutation	No mutation	No mutation	No mutation	No mutation		No mutation	No mutation				No mutation				Intron	No mutation
Xu, Y.	China	Q	NA	NA	NA	NA	NA	NA	NA	NA	NA	NA	FFPE	Yes	Next generation sequencing	Missense	Copy number amplification and indel	No mutation	No mutation	No mutation	CNV				No mutation				Copy number amplification	No mutation	No mutation	No mutation	No mutation		No mutation	No mutation				No mutation				No mutation	No mutation
Xu, Y.	China	Y	NA	NA	NA	NA	NA	NA	NA	NA	NA	NA	FFPE	Yes	Next generation sequencing	Missense	CNV	No mutation	No mutation	No mutation	No mutation				No mutation				No mutation	CNV	No mutation	No mutation	No mutation		No mutation	No mutation				No mutation				No mutation	No mutation
Xu, Y.	China	B	NA	NA	NA	NA	NA	NA	NA	NA	NA	NA	FFPE	Yes	Next generation sequencing	Nonsense	Copy number amplification and indel	No mutation	CNV	No mutation	No mutation				No mutation				CNV	No mutation	No mutation	No mutation	Synonymous		No mutation	CNV				No mutation				No mutation	No mutation
Xu, Y.	China	J	NA	NA	NA	NA	NA	NA	NA	NA	NA	NA	FFPE	Yes	Next generation sequencing	Frameshift	Copy number amplification and indel	No mutation	No mutation	No mutation	No mutation				No mutation				No mutation	No mutation	No mutation	Mutation	No mutation		CNV	CNV				No mutation				No mutation	No mutation
Xu, Y.	China	Z	NA	NA	NA	NA	NA	NA	NA	NA	NA	NA	FFPE	Yes	Next generation sequencing	Mutation	Indel	No mutation	No mutation	No mutation	CNV				No mutation				CNV	No mutation	No mutation	No mutation	No mutation		CNV	No mutation				Mutation				Mutation	No mutation
Xu, Y.	China	V	NA	NA	NA	NA	NA	NA	NA	NA	NA	NA	FFPE	Yes	Next generation sequencing	Missense	No mutation	Copy number amplification	No mutation	Copy number amplification	Copy number amplification				No mutation				Copy number amplification	No mutation	No mutation	No mutation	No mutation		No mutation	No mutation				No mutation				No mutation	No mutation
Xu, Y.	China	P	NA	NA	NA	NA	NA	NA	NA	NA	NA	NA	FFPE	Yes	Next generation sequencing	Missense	No mutation	Copy number amplification	No mutation	No mutation	No mutation				Missense				No mutation	No mutation	No mutation	Nonsense	Missense		No mutation	No mutation				No mutation				Nonsense	No mutation
Xu, Y.	China	O	NA	NA	NA	NA	NA	NA	NA	NA	NA	NA	FFPE	Yes	Next generation sequencing	Missense	No mutation	Copy number amplification and missense	No mutation	Missense	No mutation				No mutation				No mutation	No mutation	No mutation	No mutation	No mutation		No mutation	No mutation				No mutation				No mutation	No mutation
Xu, Y.	China	L	NA	NA	NA	NA	NA	NA	NA	NA	NA	NA	FFPE	Yes	Next generation sequencing	No mutation	No mutation	Missense	Splice site	No mutation	No mutation				Missense				No mutation	No mutation	No mutation	No mutation	No mutation		No mutation	No mutation				No mutation				Frameshift	No mutation
Xu, Y.	China	U	NA	NA	NA	NA	NA	NA	NA	NA	NA	NA	FFPE	Yes	Next generation sequencing	Missense	CNV	No mutation	CNV	No mutation	No mutation				No mutation				No mutation	No mutation	Copy number amplification and indel	No mutation	No mutation		No mutation	No mutation				No mutation				No mutation	No mutation
Xu, Y.	China	T	NA	NA	NA	NA	NA	NA	NA	NA	NA	NA	FFPE	Yes	Next generation sequencing	Mutation	No mutation	No mutation	Missense	No mutation	No mutation				No mutation				No mutation	No mutation	No mutation	No mutation	No mutation		No mutation	Intron				No mutation				No mutation	No mutation
Xu, Y.	China	N	NA	NA	NA	NA	NA	NA	NA	NA	NA	NA	FFPE	Yes	Next generation sequencing	Missense	No mutation	No mutation	No mutation	CNV	No mutation				No mutation				No mutation	No mutation	No mutation	Mutation	No mutation		No mutation	CNV				No mutation				No mutation	No mutation
Xu, Y.	China	S	NA	NA	NA	NA	NA	NA	NA	NA	NA	NA	FFPE	Yes	Next generation sequencing	Frameshift	No mutation	No mutation	No mutation	CNV	No mutation				No mutation				No mutation	Frameshift	No mutation	No mutation	No mutation		No mutation	CNV				No mutation				No mutation	No mutation
Xu, Y.	China	R	NA	NA	NA	NA	NA	NA	NA	NA	NA	NA	FFPE	Yes	Next generation sequencing	Indel	No mutation	No mutation	Splice site	No mutation	Copy number amplification				Missense				No mutation	No mutation	No mutation	Missense	Nonsense		No mutation	No mutation				No mutation				No mutation	Synonymous
Yan, J.	China	NA	27	F	NA	NA	NA	Lung adenocarcinoma	27	2	90	Alive	NA	No	Next generation sequencing																									Rearrangement (FAM179A-ALK)
Yang, J.	China	NA	62	M	NA	Never	NA	Lung adenocarcinoma	62	0	23	64	NA	Yes (only for MET amplification)	Next generation sequencing and FISH																				Copy number amplification
Zhou, Y.	USA	NA	NA	NA	NA	NA	NA	Lung adenocarcinoma	NA	NA	NA	NA	FFPE	No	Next generation sequencing		No mutation	Mutated													No mutation				No mutation
Zhu, W.	USA	NA	51	F	Asian	Never	NA	Lung adenocarcinoma	NA	NA	NA	NA	FFPE	Yes	Next generation sequencing		Exon 19 inframe deletion
Schaettler, M. O.	USA	BrMET058	54	F	NA	NA	NA	NA	NA	NA	NA	NA	Fresh frozen	No	Whole exome sequencing	Missense (R273L)	Missense (L1035R)	Missense (G12V)			Synonymous variant (K338=)									Stop gained (E72*)							Stop gained (S644*)			Missense (G1128E)				Stop gained (S1409*)	Frameshift (F640Sfs*58) and missense (S641R)			Missense (K2182N) and missense (S704C)
Liao, L.	China	P1	58	M	NA	Never smoker	NA	Lung adenocarcinoma	58	16	NA	NA	FFPE	Yes	Whole exome and targeted panel sequencing	No mutation	Deletion															Non-synonymous mutation							No mutation									No mutation
Liao, L.	China	P2	33	M	NA	Never smoker	NA	Lung adenocarcinoma	33	14	NA	NA	FFPE	Yes	Whole exome and targeted panel sequencing	Non-synonymous mutation	Non-synonymous mutation															No mutation							Non-synonymous mutation					Mutated				Non-synonymous mutation
Liao, L.	China	P3	57	M	NA	Never smoker	NA	Lung adenocarcinoma	57	24	NA	NA	FFPE	Yes	Whole exome and targeted panel sequencing	No mutation	No mutation										Mutated					Non-synonymous mutation							No mutation									No mutation
[truncated: 1,851 more columns]

## Sheet: Summary data
																Brain metastasis alterations
Study	Country	Number of individuals	Age Range (years)	Mean age (years)	% of Females	Ethnicity	Never/Ever smoker	Pack-years	NSCLC Type	Mean Age of Lung Cancer Diagnosis	Mean Time to Brain Metastasis (Months)	Mean Overall Survival (Months)	Sample Type	Matched Lung Cancer to Brain Metastasis?	Sequencing Method	EGFR	KRAS	BRAF	MET	PIK3CA	STK11	TP53	ALK	APC	ATM	ERBB2	FBXW7	FLT3	Her2	RB1	ROS1	VHL	ABL1	ATRX	CDKN2A	cMET	CNTNAP4	COL15A1	DNAH11	DNAH7	DNAH9	EP300	ERBB4	FGFR1	FGFR3	FHIT	FRAS	GNA11	GRM1
Aljohani, H. M.	USA	5	NA	NA	NA	NA	NA	NA	NA	NA	NA	NA	NA	Yes	Whole genome sequencing		5/5 Somatic mutation					5/5 Somatic mutation		5/5 Somatic mutation										5/5 Somatic mutation			5/5 Somatic mutation	5/5 Somatic mutation	0/5 No mutation	5/5 Somatic mutation	5/5 Somatic mutation	5/5 Somatic mutation					0/5 No mutation		5/5 Somatic mutation
Bekar, A.	Turkey	26	21-78	Mean: 55.84	3.8	NA	NA	NA	NA	NA	NA	NA	Fresh frozen	No	Single strand conformational polymorphism analysis																															0/26 somatic mutation
Ferguson, S. D.	NA	293	NA	Median: 61	54.9	NA	NA	NA	NA	NA	NA	NA	FFPE	No	Next generation sequencing	Amplification 29/80													Amplification 10/171							Amplification 8/125
Huang, C. C.	Taiwan	49	NA	NA	NA	NA	NA	NA	Lung adenocarcinoma	NA	NA	NA	NA	Yes	Direct sequencing and PCR	30/49	17/33
Kamila, W. K.	Poland	143	NA	Median: 59	30.8	NA	22.4% never, 23.8% former, 53.8% current	NA	42.6% Adenocarcinoma, 16.1% Squamous cell carcinoma, 14.7% Large-cell carcinoma, 26.6% NSCSC non other specified (NOS)	NA	NA	NA	FFPE	No	PCR and Sanger sequencing	Activating mutations 9/143 (3 are exon 19 delE746-A750, 6 are exon 21 L858R)
Luo, D.	China	136	26-79	Median: 55	39	NA	53.7% never, 37.5% former and current, 8.8% unknown	NA	Adenocarcinoma (82.4%), squamous cell carcinoma (3.7%), adenosquamous carcinoma (5.9%), others large cell carcinoma (8.1%)	NA	NA	NA	FFPE	No	EGFR mutation detection kit	L858R mutation (26/136), 19-deletion (36/136), 19-deletion/L858R (6/136), G719X/L861Q (1/136), 19-deletion/G719X (1/136), 19-deletion/20-insertion (1/136), L861Q(1/136)
Nicos, M.	Poland	150	38-81	?:59.8	32	NA	NA	NA	Lung adenocarcinoma (44%), squamous cell carcinoma (16%), giant cell carcinoma (15%), not otherwise specified (25%)	NA	NA	NA	FFPE	No	N/A	Mutation 9/143		No mutations 0/143											Exon 20 insertion 1/150
Nicos, M.	Poland	145	NA	Median: 60	31	Caucasian	Current (50.4%), former (14.5%), never (24.8%), NA (10.3%)		Lung adenocarcinoma (55.2%), Squamous cell carcinoma (20%), large-cell carcinoma (15.1%), not otherwise specified (9.7%)	NA	NA	Median: 13.5	FFPE		High resolution melting PCR, allele specific quantitative PCR, TaqMan PCR					Mutated 3/145 (one E542K and two H1047R)
Powrozek, T.	Poland	143	38-81	Mean: 59.8	30.8	NA	Smokers n=86, non-smokers n=32, NA n=25	NA	Lung adenocarcinoma (61/143), squamous cell (23/143), large cell carcinoma (21/143), not otherwise specified (38/143)	NA	NA	Median: 9.2	Paraffin-embedded material	No	real-time PCR, PNA-LNA PCR clamp, ASP-PCR	L858R mutation 6/143, exon 19 deletion 3/143, T790M mutation 0/143, T790M amplification 25/143
Preusser, M.	Austria	76	38-78	Mean: 57.3	32.9	Caucasian	Ever 62.1% and never 37.8%	NA	Lung adenocarcinoma	Median: 56	Median: 0	Median: 13.5	FFPE	No	Next generation sequencing and PCR	Mutated 3/76 Vienna cohort, 11,176/32,599 COSMIC database	Mutated 29/76 Vienna cohort, 2200/11789 COSMIC database	Mutated 1/76 Vienna cohort, 187/7616 COSMIC database	Mutated 1/76 Vienna cohort, 38/1714 COSMIC database, amplification (8/27)	Mutated 2/76 Vienna cohort, 140/3618 COSMIC database	Mutated 4/76 Vienna cohort, 188/2115 COSMIC database	Mutated 35/76 Vienna cohort, 651/1923 COSMIC database	Translocation 1/52	Mutated 3/76 Vienna cohort, 30/989 COSMIC database	Mutated 2/76 Vienna cohort, 55/982 COSMIC database	Mutated 1/76 Vienna cohort, 164/8791 COSMIC database	Mutated 1/76 Vienna cohort, 13/928 COSMIC database	Mutated 1/76 Vienna cohort, 18/1101 COSMIC database		Mutated 2/76 Vienna cohort, 22/941 COSMIC database	Translocation 1/?	Mutated 2/76 Vienna cohort, 2/928 COSMIC database	Mutated 2/76 Vienna cohort, 6/1099 COSMIC database		Mutated 17/76 Vienna cohort, 112/1446 COSMIC database								Mutated 3/76 Vienna cohort, 42/874 COSMIC database	Amplification 2/14	Mutated 3/76 Vienna cohort, 4/1326 COSMIC database			Mutated 1/76 Vienna cohort, 1/735 COSMIC database
Rau, K. M.	Taiwan	49	46-86	Mean: 64	44.9	NA	Never 36.7%, Ever 53.1%, Unknown 10.2%	NA	Lung adenocarcinoma	NA	NA	NA	FFPE	Yes	Sanger sequencing and PCR	Mutated L858R 15/49, deletion 19 17/49	Mutated codon 12 14/33, codon 13 14/33
Stein, M. K.	USA	143	31-84	Median: 64	57	NA	NA	NA	Lung adenocarcinoma	NA	NA	NA	FFPE	No	NextSeq	Abberation 15/143	Abberation 55/143	V600E abberation 2/143			28/143		Rearranged 2/143								Rearranged 0/143
Stella, G.	Italy	68	NA	NA	NA	NA	NA	NA	Lung adenocarcinoma (54.4%), squamous cell carcinoma (20.5%), neuroendocrine (10.2%) and 14.9% undifferentiated	NA	NA	NA	NA	Yes	NA				"5/68"
Sun, M.	USA	55	NA	NA	35		NA	NA	Adenocarcinoma (73%), squamous cell carcinoma (23%), large cell carcinoma (2%), adenosquamous carcinoma (2%)	NA	Median: 14.77 months	NA	FFPE	Yes	Applied Biosystems Prism dye terminator cycle sequencing method	adenocarcinoma: 13/40 high polysomy, amplification 12/40, squamous cell carcinoma: 5/13 high polysomy, 3/13 amplification, other: 0/2 high polysomy, 2/2 amplification, adenocarcinoma 1/30 exon 19 point mutation Leu747Pro other: 0/12
Tafe, L. J.	USA	31	51-89	Median: 70	58	NA	NA	NA	Adenocarcinoma 24/31 and squamous cell carcinoma 7/31	NA	NA	NA	NA	No	Next generation sequencing	Adenocarcinoma: Exon 20 insertion 1/12	Adenocarcinoma: Mutated 8/20			Mutated 2/12	Mutated 1/12	Adenocarcinoma: Mutated 7/12			Mutated 1/12	Adenocarcinoma: Exon 20 insertion 1/12	Mutated 1/12	Mutated 1/12		Mutated 1/12		Mutated 1/12
Villaruz, L. C.	USA	200	NA	NA	NA	NA	NA	NA	NA	NA	NA	NA	NA	Some	DNA sequencing and FISH	Mutations: 12/114 adenocarcinomas, 0/26 large cell carcinoma/squamous cell carcinoma/large cell neuroendocrine carcinoma	Mutations: 49/113 adenocarcinomas, 2/13 large cell carcinomas, 0/13 squamous cell carcinomas/large cell neuroendocrine carcinomas		Amplification: 23/120 adenocarcinoma, 4/20 large cell carcinoma, 2/25 squamous cell carcinoma, 1/26 large cell neuroendocrine carcinoma
Wu, P. F.	Taiwan	86	29-82	Median: 59	48	NA	Never 54%, ever 29% and unknown 17%	NA	Lung adenocarcinoma	NA	6.3 months	NA	FFPE	No	ABI Prism 3700 DNA Analyzer	E19 deletion 24/86, l858r 16/86 and other mutations 7/86
[truncated: 120 more columns]
